# Supplementary material for: Skewed X-Chromosome Inactivation and Compensatory Upregulation of Escape Genes Precludes Major Clinical Symptoms in a Female With a Large Xq Deletion
Source: Front Genet. 2020 Mar 4;11:101. doi: 10.3389/fgene.2020.00101 (PMC7064548; doi:10.3389/fgene.2020.00101)
Supplement: Supplementary file 7 [file Table_6.xlsx]

## Sheet: Plan1
Supp. Table S6 - Blood expression levels of the genes spanning the deletion obtained by RNA-Seq. Reported XCI status, sex-bias in GTEX, XCI across tissues and XCI in single cells are according to Tukiainen et al. (2017). NA: not available.
geneID	GeneName	Chrom	Strand	Start (hg19)	End (hg19)	GeneLength	II.3_readcount	Control_readcount	II.3_fpkm	Control_fpkm	II.3(II.3vsControl)	log2FoldChange(II.3vsControl)	pvalue(II.3vsControl)	padj(II.3vsControl)	significant(II.3vsControl)	GeneType	GeneDescription	Reported XCI status	Sex-bias in GTEx	XCI across tissues	XCI in single cells	UniProt	Protein names	OMIM	Function [CC]
ENSG00000101966	XIAP	chrX	+	122993574	123047829	8591	89	96	0.716732	1.22632	8.89249	0.2853	0.56746	1	FALSE	protein_coding	X-linked_inhibitor_of_apoptosis	Inactive	Male-bias	Full	Full	P98170	E3 ubiquitin-protein ligase XIAP (EC 2.3.2.27) (Baculoviral IAP repeat-containing protein 4) (IAP-like protein) (ILP) (hILP) (Inhibitor of apoptosis protein 3) (IAP-3) (hIAP-3) (hIAP3) (RING-type E3 ubiquitin transferase XIAP) (X-linked inhibitor of apoptosis protein) (X-linked IAP)	Lymphoproliferative syndrome, X-linked, 2	FUNCTION: Multi-functional protein which regulates not only caspases and apoptosis, but also modulates inflammatory signaling and immunity, copper homeostasis, mitogenic kinase signaling, cell proliferation, as well as cell invasion and metastasis. Acts as a direct caspase inhibitor. Directly bind to the active site pocket of CASP3 and CASP7 and obstructs substrate entry. Inactivates CASP9 by kee…
ENSG00000101972	STAG2	chrX	+	123094062	123556514	6045	952	1274	10.8956	23.1286	95.1197	-0.02542	0.95371	1	FALSE	protein_coding	stromal_antigen_2	Inactive	No significant bias	NA	Full	Q8N3U4	Cohesin subunit SA-2 (SCC3 homolog 2) (Stromal antigen 2)	NA	FUNCTION: Component of cohesin complex, a complex required for the cohesion of sister chromatids after DNA replication. The cohesin complex apparently forms a large proteinaceous ring within which sister chromatids can be trapped. At anaphase, the complex is cleaved and dissociates from chromatin, allowing sister chromatids to segregate. The cohesin complex may also play a role in spindle pole as…
ENSG00000183918	SH2D1A	chrX	+	123480194	123507005	2450	164	88	4.63115	3.94179	16.3862	1.2917	0.005005	0.073201	FALSE	protein_coding	SH2_domain_containing_1A	Variable	No significant bias	NA	NA	O60880	SH2 domain-containing protein 1A (Duncan disease SH2-protein) (Signaling lymphocytic activation molecule-associated protein) (SLAM-associated protein) (T-cell signal transduction molecule SAP)	Lymphoproliferative syndrome, X-linked, 1	FUNCTION: Cytoplasmic adapter regulating receptors of the signaling lymphocytic activation molecule (SLAM) family such as SLAMF1, CD244, LY9, CD84, SLAMF6 and SLAMF7. In SLAM signaling seems to cooperate with SH2D1B/EAT-2. Initially it has been proposed that association with SLAMF1 prevents SLAMF1 binding to inhibitory effectors including INPP5D/SHIP1 and PTPN11/SHP-2 (PubMed:11806999). However, …
ENSG00000009694	TENM1	chrX	-	123509753	124097666	12891	12	28	0.0644029	0.238368	1.19899	-0.82186	0.22877	0.93439	FALSE	protein_coding	teneurin_transmembrane_protein_1	Inactive	Female-bias	NA	NA	Q9UKZ4	Teneurin-1 (Ten-1) (Protein Odd Oz/ten-m homolog 1) (Tenascin-M1) (Ten-m1) (Teneurin transmembrane protein 1) [Cleaved into: Ten-1 intracellular domain (IDten-1) (Ten-1 ICD); Teneurin C-terminal-associated peptide (TCPA-1) (Ten-1 extracellular domain) (Ten-1 ECD)]	NA	FUNCTION: Involved in neural development, regulating the establishment of proper connectivity within the nervous system. May function as a cellular signal transducer (By similarity). {ECO:0000250}.; FUNCTION: Teneurin C-terminal-associated peptide: Plays a role in the regulation of neuroplasticity in the limbic system. Mediates a rapid reorganization of actin- and tubulin-based cytoskeleton eleme…
ENSG00000122126	OCRL	chrX	+	128673826	128726538	5162	18	17	0.241249	0.361416	1.79848	0.474	0.52678	1	FALSE	protein_coding	oculocerebrorenal_syndrome_of_Lowe	Inactive	Male-bias	Full	NA	Q01968	Inositol polyphosphate 5-phosphatase OCRL-1 (EC 3.1.3.36) (Lowe oculocerebrorenal syndrome protein)	Dent disease 2 Lowe syndrome	FUNCTION: Converts phosphatidylinositol 4,5-bisphosphate to phosphatidylinositol 4-phosphate. Also converts inositol 1,4,5-trisphosphate to inositol 1,4-bisphosphate and inositol 1,3,4,5-tetrakisphosphate to inositol 1,3,4-trisphosphate (PubMed:25869668, PubMed:7761412, PubMed:9430698). May function in lysosomal membrane trafficking by regulating the specific pool of phosphatidylinositol 4,5-bisp…
ENSG00000122121	XPNPEP2	chrX	+	128872950	128903514	3270	0	19	0	0.63765	0	-7.0747	0.0001205	0.0051267	FALSE	protein_coding	X-prolyl_aminopeptidase_(aminopeptidase_P)_2_membrane-bound	Inactive	Female-bias	NA	NA	O43895	Xaa-Pro aminopeptidase 2 (EC 3.4.11.9) (Aminoacylproline aminopeptidase) (Membrane-bound aminopeptidase P) (Membrane-bound APP) (Membrane-bound AmP) (mAmP) (X-Pro aminopeptidase 2)	Angioedema induced by ACE inhibitors, susceptibility to	FUNCTION: Membrane-bound metalloprotease which catalyzes the removal of a penultimate prolyl residue from the N-termini of peptides, such as Arg-Pro-Pro. May play a role in the metabolism of the vasodilator bradykinin. {ECO:0000269|PubMed:15361070}.
ENSG00000122122	SASH3	chrX	+	128913955	128929177	2626	625	1129	16.4663	47.182	62.4473	-0.45814	0.27375	0.95992	FALSE	protein_coding	SAM_and_SH3_domain_containing_3	Inactive	No significant bias	Full	Full	O75995	SAM and SH3 domain-containing protein 3 (SH3 protein expressed in lymphocytes homolog)	NA	FUNCTION: May function as a signaling adapter protein in lymphocytes. {ECO:0000250}.
ENSG00000188706	ZDHHC9	chrX	-	128937264	128977885	4569	3	14	0.0454267	0.336267	0.299747	-1.791	0.12308	0.63576	FALSE	protein_coding	zinc_finger_DHHC-type_containing_9	Inactive	Heterogeneous	Full	NA	Q9Y397	Palmitoyltransferase ZDHHC9 (EC 2.3.1.225) (Zinc finger DHHC domain-containing protein 9) (DHHC-9) (DHHC9) (Zinc finger protein 379) (Zinc finger protein 380)	Mental retardation, X-linked syndromic, Raymond type	FUNCTION: The ZDHHC9-GOLGA7 complex is a palmitoyltransferase specific for HRAS and NRAS. {ECO:0000269|PubMed:16000296}.
ENSG00000156697	UTP14A	chrX	+	129040097	129063737	2488	33	39	0.917644	1.72025	3.29722	0.15337	0.82186	1	FALSE	protein_coding	UTP14_U3_small_nucleolar_ribonucleoprotein_homolog_A_(yeast)	Inactive	No significant bias	NA	NA	Q9BVJ6	U3 small nucleolar RNA-associated protein 14 homolog A (Antigen NY-CO-16) (Serologically defined colon cancer antigen 16)	NA	FUNCTION: May be required for ribosome biogenesis. {ECO:0000250}.
ENSG00000085185	BCORL1	chrX	+	129115083	129192058	7127	8	47	0.0776594	0.723715	0.799325	-2.1447	0.0018663	0.036405	FALSE	protein_coding	BCL6_corepressor-like_1	Inactive	No significant bias	Full	NA	Q5H9F3	BCL-6 corepressor-like protein 1 (BCoR-L1) (BCoR-like protein 1)	NA	FUNCTION: Transcriptional corepressor. May specifically inhibit gene expression when recruited to promoter regions by sequence-specific DNA-binding proteins such as BCL6. This repression may be mediated at least in part by histone deacetylase activities which can associate with this corepressor. {ECO:0000269|PubMed:17379597}.
ENSG00000102034	ELF4	chrX	-	129198849	129244691	4165	209	322	3.4717	8.48433	20.8824	-0.22854	0.60538	1	FALSE	protein_coding	E74-like_factor_4_(ets_domain_transcription_factor)	Inactive	Female-bias	Full	Full	Q99607	ETS-related transcription factor Elf-4 (E74-like factor 4) (Myeloid Elf-1-like factor)	NA	FUNCTION: Transcriptional activator that binds to DNA sequences containing the consensus 5'-WGGA-3'. Transactivates promoters of the hematopoietic growth factor genes CSF2, IL3, IL8, and of the bovine lysozyme gene. Acts synergistically with RUNX1 to transactivate the IL3 promoter (By similarity). Also transactivates the PRF1 promoter in natural killer (NK) cells. Plays a role in the development …
ENSG00000156709	AIFM1	chrX	-	129263337	129299861	2260	32	61	0.979608	2.96209	3.1973	-0.53432	0.34497	1	FALSE	protein_coding	apoptosis-inducing_factor_mitochondrion-associated_1	Inactive	Heterogeneous	NA	Full	O95831	Apoptosis-inducing factor 1, mitochondrial (EC 1.1.1.-) (Programmed cell death protein 8)	Combined oxidative phosphorylation deficiency 6 Cowchock syndrome Deafness, X-linked 5	FUNCTION: Functions both as NADH oxidoreductase and as regulator of apoptosis. In response to apoptotic stimuli, it is released from the mitochondrion intermembrane space into the cytosol and to the nucleus, where it functions as a proapoptotic factor in a caspase-independent pathway. In contrast, functions as an antiapoptotic factor in normal mitochondria via its NADH oxidoreductase activity. Th…
ENSG00000134594	RAB33A	chrX	+	129305623	129318844	1258	26	23	1.42989	2.00643	2.59781	0.56889	0.36867	1	FALSE	protein_coding	RAB33A_member_RAS_oncogene_family	Inactive	No significant bias	NA	NA	Q14088	Ras-related protein Rab-33A (Small GTP-binding protein S10)	NA	NA
ENSG00000056277	ZNF280C	chrX	-	129336685	129402873	4634	3	13	0.0447895	0.307868	0.299747	-1.6852	0.12308	0.63576	FALSE	protein_coding	zinc_finger_protein_280C	Variable	Female-bias	NA	Full	Q8ND82	Zinc finger protein 280C (Suppressor of hairy wing homolog 3) (Zinc finger protein 633)	NA	FUNCTION: May function as a transcription factor.
ENSG00000102078	SLC25A14	chrX	+	129473874	129507335	1621	14	19	0.597524	1.28632	1.39882	-0.045319	1	1	FALSE	protein_coding	solute_carrier_family_25_(mitochondrial_carrier_brain)_member_14	Inactive	No significant bias	NA	NA	O95258	Brain mitochondrial carrier protein 1 (BMCP-1) (Mitochondrial uncoupling protein 5) (UCP 5) (Solute carrier family 25 member 14)	NA	FUNCTION: Participates in the mitochondrial proton leak measured in brain mitochondria.
ENSG00000134597	RBMX2	chrX	+	129535943	129547317	1528	38	61	1.72056	4.3811	3.79679	-0.28716	0.63708	1	FALSE	protein_coding	RNA_binding_motif_protein_X-linked_2	Inactive	Female-bias	NA	Partial	Q9Y388	RNA-binding motif protein, X-linked 2	NA	FUNCTION: Involved in pre-mRNA splicing as component of the activated spliceosome. {ECO:0000269|PubMed:29360106, ECO:0000269|PubMed:29361316}.
ENSG00000165675	ENOX2	chrX	-	129757350	130037208	4184	6	30	0.0992134	0.786876	0.599494	-1.9081	0.0089854	0.11093	FALSE	protein_coding	ecto-NOX_disulfide-thiol_exchanger_2	Inactive	Male-bias	NA	Full	Q16206	Ecto-NOX disulfide-thiol exchanger 2 (APK1 antigen) (Cytosolic ovarian carcinoma antigen 1) (Tumor-associated hydroquinone oxidase) (tNOX) [Includes: Hydroquinone [NADH] oxidase (EC 1.-.-.-); Protein disulfide-thiol oxidoreductase (EC 1.-.-.-)]	NA	FUNCTION: May be involved in cell growth. Probably acts as a terminal oxidase of plasma electron transport from cytosolic NAD(P)H via hydroquinones to acceptors at the cell surface. Hydroquinone oxidase activity alternates with a protein disulfide-thiol interchange/oxidoreductase activity which may control physical membrane displacements associated with vesicle budding or cell enlargement. The ac…
ENSG00000147255	IGSF1	chrX	-	130407480	130533677	5180	0	14	0	0.296603	0	-6.6379	0.00085757	0.019762	FALSE	protein_coding	immunoglobulin_superfamily_member_1	Inactive	Male-bias	NA	NA	Q8N6C5	Immunoglobulin superfamily member 1 (IgSF1) (Immunoglobulin-like domain-containing protein 1) (Inhibin-binding protein) (InhBP) (Pituitary gland-specific factor 2) (p120)	Hypothyroidism, central, and testicular enlargement	FUNCTION: Seems to be a coreceptor in inhibin signaling, but seems not to be a high-affinity inhibin receptor. Antagonizes activin A signaling in the presence or absence of inhibin B (By similarity). Necessary to mediate a specific antagonistic effect of inhibin B on activin-stimulated transcription. {ECO:0000250, ECO:0000269|PubMed:11266516}.
ENSG00000134602	MST4	chrX	+	131157293	131209971	3288	210	232	4.41874	7.74342	20.9823	0.25103	0.56662	1	FALSE	protein_coding	Serine/threonine-protein_kinase_MST4_	Inactive	Male-bias	NA	NA	Q9P289	Serine/threonine-protein kinase 26	NA	FUNCTION: Mediator of cell growth (PubMed:11641781, PubMed:17360971). Modulates apoptosis (PubMed:11641781, PubMed:17360971). In association with STK24 negatively regulates Golgi reorientation in polarized cell migration upon RHO activation (PubMed:27807006).
ENSG00000123728	RAP2C	chrX	-	131337053	131353471	3896	231	236	4.10208	6.64768	23.0805	0.36382	0.40845	1	FALSE	protein_coding	RAP2C_member_of_RAS_oncogene_family	Inactive	No significant bias	NA	NA	Q9Y3L5	Ras-related protein Rap-2c	NA	FUNCTION: Small GTP-binding protein which cycles between a GDP-bound inactive and a GTP-bound active form. May play a role in cytoskeletal rearrangements and regulate cell spreading through activation of the effector TNIK. May play a role in SRE-mediated gene transcription. {ECO:0000269|PubMed:17447155}.
ENSG00000076770	MBNL3	chrX	-	131503345	131623996	11294	295	270	1.80711	2.62357	29.4751	0.52243	0.22626	0.92678	FALSE	protein_coding	muscleblind-like_splicing_regulator_3	Inactive	Male-bias	NA	NA	Q9NUK0	Muscleblind-like protein 3 (Cys3His CCG1-required protein) (Muscleblind-like X-linked protein) (Protein HCHCR)	NA	FUNCTION: Mediates pre-mRNA alternative splicing regulation. Acts either as activator or repressor of splicing on specific pre-mRNA targets. Inhibits cardiac troponin-T (TNNT2) pre-mRNA exon inclusion but induces insulin receptor (IR) pre-mRNA exon inclusion in muscle. Antagonizes the alternative splicing activity pattern of CELF proteins. May play a role in myotonic dystrophy pathophysiology (DM…
ENSG00000076716	GPC4	chrX	-	132434131	132549518	4960	12	0	0.167383	0	1.19899	6.8088	0.00085757	0.019762	FALSE	protein_coding	glypican_4	Inactive	Male-bias	Full	NA	O75487	Glypican-4 (K-glypican) [Cleaved into: Secreted glypican-4]	NA	FUNCTION: Cell surface proteoglycan that bears heparan sulfate. May be involved in the development of kidney tubules and of the central nervous system (By similarity). {ECO:0000250}.
ENSG00000156531	PHF6	chrX	+	133507283	133562820	4759	66	77	0.959487	1.77563	6.59443	0.17222	0.73464	1	FALSE	protein_coding	PHD_finger_protein_6	Inactive	Male-bias	Full	Full	Q8IWS0	PHD finger protein 6 (PHD-like zinc finger protein)	Borjeson-Forssman-Lehmann syndrome	FUNCTION: Transcriptional regulator that associates with ribosomal RNA promoters and suppresses ribosomal RNA (rRNA) transcription. {ECO:0000269|PubMed:23229552}.
ENSG00000165704	HPRT1	chrX	+	133594183	133654543	1407	59	34	2.90114	2.65193	5.89502	1.1867	0.023896	0.21605	FALSE	protein_coding	hypoxanthine_phosphoribosyltransferase_1	Inactive	Female-bias	NA	NA	P00492	Hypoxanthine-guanine phosphoribosyltransferase (HGPRT) (HGPRTase) (EC 2.4.2.8)	HPRT-related gout Lesch-Nyhan syndrome	FUNCTION: Converts guanine to guanosine monophosphate, and hypoxanthine to inosine monophosphate. Transfers the 5-phosphoribosyl group from 5-phosphoribosylpyrophosphate onto the purine. Plays a central role in the generation of purine nucleotides through the purine salvage pathway.
ENSG00000156504	FAM122B	chrX	-	133903596	133931262	4246	86	106	1.40129	2.7397	8.59275	0.093133	0.844	1	FALSE	protein_coding	family_with_sequence_similarity_122B	Variable	Female-bias	NA	Full	Q7Z309	Protein FAM122B	NA	NA
ENSG00000156500	FAM122C	chrX	+	133930819	133988640	2483	26	10	0.724448	0.441977	2.59781	1.7591	0.0097308	0.11888	FALSE	protein_coding	family_with_sequence_similarity_122C	Inactive	No significant bias	NA	NA	Q6P4D5	Protein FAM122C	NA	NA
ENSG00000101928	MOSPD1	chrX	-	134021656	134049297	2364	5	37	0.14633	1.71764	0.499578	-2.4673	0.00087774	0.02015	FALSE	protein_coding	motile_sperm_domain_containing_1	Inactive	Male-bias	Full	NA	Q9UJG1	Motile sperm domain-containing protein 1	NA	FUNCTION: Plays a role in differentiation and/or proliferation of mesenchymal stem cells. Proposed to be involved in epithelial-to-mesenchymal transition (EMT). However, another study suggests that it is not required for EMT or stem cell self-renewal and acts during later stages of differentiation. {ECO:0000250|UniProtKB:Q8VEL0}.
ENSG00000134590	FAM127A	chrX	+	134166333	134167576	1236	82	64	4.58993	5.68248	8.19308	0.75116	0.12829	0.63576	FALSE	protein_coding	family_with_sequence_similarity_127_member_A	Inactive	No significant bias	NA	Full	O15255	CAAX box protein 1 (Cerebral protein 5)	NA	NA
ENSG00000203950	FAM127B	chrX	-	134184962	134186226	1244	26	41	1.44598	3.61693	2.59781	-0.26121	0.68755	1	FALSE	protein_coding	family_with_sequence_similarity_127_member_B	Inactive	No significant bias	Full	NA	Q9BWD3	Retrotransposon Gag-like protein 8A (Mammalian retrotransposon derived protein 8A)	NA	NA
ENSG00000186376	ZNF75D	chrX	-	134382867	134478012	5592	65	41	0.804187	0.804625	6.49452	1.0571	0.037793	0.31009	FALSE	protein_coding	zinc_finger_protein_75D	Inactive	Male-bias	Full	Full	P51815	Zinc finger protein 75D (Zinc finger protein 75) (Zinc finger protein 82)	NA	FUNCTION: May be involved in transcriptional regulation.
ENSG00000173275	ZNF449	chrX	+	134478721	134497077	3773	24	28	0.440084	0.814419	2.39798	0.1717	0.84466	1	FALSE	protein_coding	zinc_finger_protein_449	Inactive	No significant bias	Full	NA	Q6P9G9	Zinc finger protein 449 (Zinc finger and SCAN domain-containing protein 19)	NA	FUNCTION: May be involved in transcriptional regulation.
ENSG00000165359	DDX26B	chrX	+	134654584	134716435	6791	184	107	1.87454	1.72913	18.3845	1.1759	0.0098609	0.12038	FALSE	protein_coding	DEAD/H_(Asp-Glu-Ala-Asp/His)_box_polypeptide_26B	Inactive	Female-bias	NA	Full	Q5JSJ4	Integrator complex subunit 6-like (Protein DDX26B)	NA	NA
ENSG00000169446	MMGT1	chrX	-	135044229	135056222	3738	41	40	0.758849	1.17435	4.09654	0.42922	0.45576	1	FALSE	protein_coding	membrane_magnesium_transporter_1	Inactive	No significant bias	Full	Full	Q8N4V1	Membrane magnesium transporter 1 (ER membrane protein complex subunit 5) (Transmembrane protein 32)	NA	FUNCTION: Mediates Mg(2+) transport. {ECO:0000250|UniProtKB:Q8K273}.
ENSG00000198689	SLC9A6	chrX	+	135067598	135129423	4681	13	22	0.192139	0.515776	1.2989	-0.36143	0.69304	1	FALSE	protein_coding	solute_carrier_family_9_subfamily_A_(NHE6_cation_proton_antiporter_6)_member_6	Inactive	No significant bias	NA	Full	Q92581	Sodium/hydrogen exchanger 6 (Na(+)/H(+) exchanger 6) (NHE-6) (Solute carrier family 9 member 6)	Mental retardation, X-linked syndromic, Christianson type	FUNCTION: Electroneutral exchange of protons for Na(+) and K(+) across the early and recycling endosome membranes. Contributes to calcium homeostasis.
ENSG00000022267	FHL1	chrX	+	135229559	135293518	2888	22	47	0.527031	1.78598	2.19814	-0.69754	0.22419	0.91995	FALSE	protein_coding	four_and_a_half_LIM_domains_1	Inactive	Female-bias	Partial, heterogeneous	Partial	Q13642	Four and a half LIM domains protein 1 (FHL-1) (Skeletal muscle LIM-protein 1) (SLIM) (SLIM-1)	?Uruguay faciocardiomusculoskeletal syndrome Emery-Dreifuss muscular dystrophy 6, X-linked Myopathy, X-linked, with postural muscle atrophy Reducing body myopathy, X-linked 1a, severe, infantile or early childhood onset Reducing body myopathy, X-linked 1b, with late childhood or adult onset Scapuloperoneal myopathy, X-linked dominant	FUNCTION: May have an involvement in muscle development or hypertrophy.
ENSG00000129680	MAP7D3	chrX	-	135295381	135338641	4567	21	20	0.318126	0.480591	2.09823	0.46249	0.48874	1	FALSE	protein_coding	MAP7_domain_containing_3	Inactive	Female-bias	Partial, heterogeneous	Full	Q8IWC1	MAP7 domain-containing protein 3	NA	FUNCTION: Promotes the assembly and stability of microtubules. {ECO:0000269|PubMed:22142902, ECO:0000269|PubMed:24927501}.
ENSG00000156920	GPR112	chrX	+	135383122	135519215	9931	0	30	0	0.331516	0	-7.7297	1.6131e-06	0.00020997	TRUE	protein_coding	G_protein-coupled_receptor_112	Escape	No significant bias	NA	NA	Q8IZF6	Adhesion G-protein coupled receptor G4 (G-protein coupled receptor 112)	NA	FUNCTION: Orphan receptor.
ENSG00000102241	HTATSF1	chrX	+	135579238	135594505	3019	126	87	2.88747	3.16252	12.5894	0.92813	0.044206	0.33019	FALSE	protein_coding	HIV-1_Tat_specific_factor_1	Inactive	No significant bias	NA	Full	O43719	HIV Tat-specific factor 1 (Tat-SF1)	NA	FUNCTION: Functions as a general transcription factor playing a role in the process of transcriptional elongation. May mediate the reciprocal stimulatory effect of splicing on transcriptional elongation. In case of infection by HIV-1, it is up-regulated by the HIV-1 proteins NEF and gp120, acts as a cofactor required for the Tat-enhanced transcription of the virus. {ECO:0000269|PubMed:10393184, E…
ENSG00000233093	RP3-527F8.2	chrX	+	135721702	135724588	1721	19	3	0.763807	0.191301	1.8984	2.9993	0.00073951	0.019762	FALSE	processed_transcript	-	NA	NA	NA	NA	NA	ND	NA	NA
ENSG00000102245	CD40LG	chrX	+	135730352	135742549	1817	29	48	1.10422	2.8991	2.89755	-0.33097	0.56048	1	FALSE	protein_coding	CD40_ligand	Variable	Male-bias	NA	NA	P29965	CD40 ligand (CD40-L) (T-cell antigen Gp39) (TNF-related activation protein) (TRAP) (Tumor necrosis factor ligand superfamily member 5) (CD antigen CD154) [Cleaved into: CD40 ligand, membrane form; CD40 ligand, soluble form]	Immunodeficiency, X-linked, with hyper-IgM	FUNCTION: Cytokine that binds to CD40/TNFRSF5 (PubMed:1280226). Costimulates T-cell proliferation and cytokine production. Its cross-linking on T-cells generates a costimulatory signal which enhances the production of IL4 and IL10 in conjunction with the TCR/CD3 ligation and CD28 costimulation (PubMed:8617933). Induces the activation of NF-kappa-B and kinases MAPK8 and PAK2 in T-cells. Induces ty…
ENSG00000129675	ARHGEF6	chrX	-	135747706	135864247	6019	147	185	1.68968	3.37306	14.6876	0.063153	0.88938	1	FALSE	protein_coding	Rac/Cdc42_guanine_nucleotide_exchange_factor_(GEF)_6	Inactive	No significant bias	NA	NA	Q15052	Rho guanine nucleotide exchange factor 6 (Alpha-Pix) (COOL-2) (PAK-interacting exchange factor alpha) (Rac/Cdc42 guanine nucleotide exchange factor 6)	NA	FUNCTION: Acts as a RAC1 guanine nucleotide exchange factor (GEF).
ENSG00000147274	RBMX	chrX	-	135930163	135962923	4887	394	372	5.57782	8.35367	39.3668	0.47765	0.26135	0.93439	FALSE	protein_coding	RNA_binding_motif_protein_X-linked	Inactive	No significant bias	NA	Full	P38159	RNA-binding motif protein, X chromosome (Glycoprotein p43) (Heterogeneous nuclear ribonucleoprotein G) (hnRNP G) [Cleaved into: RNA-binding motif protein, X chromosome, N-terminally processed]	?Mental retardation, X-linked, syndromic 11, Shashi type	FUNCTION: RNA-binding protein that plays several role in the regulation of pre- and post-transcriptional processes. Implicated in tissue-specific regulation of gene transcription and alternative splicing of several pre-mRNAs. Binds to and stimulates transcription from the tumor suppressor TXNIP gene promoter; may thus be involved in tumor suppression. When associated with SAFB, binds to and stimu…
ENSG00000101977	MCF2	chrX	-	138663929	138790386	3945	26	22	0.455971	0.612001	2.59781	0.63262	0.30991	1	FALSE	protein_coding	MCF.2_cell_line_derived_transforming_sequence	Inactive	No significant bias	NA	NA	P10911	Proto-oncogene DBL (Proto-oncogene MCF-2) [Cleaved into: MCF2-transforming protein; DBL-transforming protein]	NA	FUNCTION: Guanine nucleotide exchange factor (GEF) that modulates the Rho family of GTPases. Promotes the conversion of some member of the Rho family GTPase from the GDP-bound to the GTP-bound form. Isoform 1 exhibits no activity toward RHOA, RAC1 or CDC42. Isoform 2 exhibits decreased GEF activity toward CDC42. Isoform 3 exhibits a weak but significant activity toward RAC1 and CDC42. Isoform 4 e…
ENSG00000101974	ATP11C	chrX	-	138808505	139027435	6924	94	78	0.939251	1.23627	9.39207	0.66313	0.17379	0.75509	FALSE	protein_coding	ATPase_class_VI_type_11C	Inactive	No significant bias	NA	Full	Q8NB49	Phospholipid-transporting ATPase IG (EC 7.6.2.1) (ATPase IQ) (ATPase class VI type 11C) (P4-ATPase flippase complex alpha subunit ATP11C)	?Hemolytic anemia, congenital, X-linked	FUNCTION: Catalytic component of a P4-ATPase flippase complex which catalyzes the hydrolysis of ATP coupled to the transport of aminophospholipids from the outer to the inner leaflet of various membranes and ensures the maintenance of asymmetric distribution of phospholipids. In the cell membrane of erythrocytes, it is required to maintain phosphatidylserine (PS) in the inner leaflet preventing i…
ENSG00000182195	LDOC1	chrX	-	140269934	140271310	1370	2	14	0.101	1.12146	0.199831	-2.3511	0.063765	0.44149	FALSE	protein_coding	leucine_zipper_down-regulated_in_cancer_1	Inactive	No significant bias	Full	NA	O95751	Protein LDOC1 (Leucine zipper protein down-regulated in cancer cells)	NA	FUNCTION: May have an important role in the development and/or progression of some cancers.
ENSG00000165509	MAGEC3	chrX	+	140926102	140985618	1932	0	15	0	0.852042	0	-6.7365	0.00085757	0.019762	FALSE	protein_coding	melanoma_antigen_family_C_3	Escape	No significant bias	NA	NA	Q8TD91	Melanoma-associated antigen C3 (Cancer/testis antigen 7.2) (CT7.2) (Hepatocellular carcinoma-associated antigen 2) (MAGE-C3 antigen)	NA	NA
ENSG00000155495	MAGEC1	chrX	+	140991680	140997174	4270	0	16	0	0.411215	0	-6.8288	0.00051726	0.014873	FALSE	protein_coding	melanoma_antigen_family_C_1	Unknown	No significant bias	NA	NA	O60732	Melanoma-associated antigen C1 (Cancer/testis antigen 7.1) (CT7.1) (MAGE-C1 antigen)	NA	NA
ENSG00000179542	SLITRK4	chrX	-	142710596	142723596	8555	17	11	0.13748	0.141107	1.69857	1.0136	0.17068	0.74381	FALSE	protein_coding	SLIT_and_NTRK-like_family_member_4	Unknown	Male-bias	NA	NA	Q8IW52	SLIT and NTRK-like protein 4	NA	FUNCTION: It is involved in synaptogenesis and promotes synapse differentiation (PubMed:27812321). Suppresses neurite outgrowth (By similarity). {ECO:0000250|UniProtKB:Q810B8, ECO:0000269|PubMed:27812321}.
ENSG00000102081	FMR1	chrX	+	146993469	147032645	4333	198	235	3.16146	5.9519	19.7833	0.14766	0.74597	1	FALSE	protein_coding	fragile_X_mental_retardation_1	Inactive	No significant bias	NA	NA	Q06787	Synaptic functional regulator FMR1 (Fragile X mental retardation protein 1) (FMRP) (Protein FMR-1)	Fragile X syndrome Fragile X tremor/ataxia syndrome Premature ovarian failure 1	FUNCTION: Multifunctional polyribosome-associated RNA-binding protein that plays a central role in neuronal development and synaptic plasticity through the regulation of alternative mRNA splicing, mRNA stability, mRNA dendritic transport and postsynaptic local protein synthesis of a subset of mRNAs (PubMed:16631377, PubMed:18653529, PubMed:19166269, PubMed:23235829, PubMed:25464849). Plays a role…
ENSG00000155966	AFF2	chrX	+	147582139	148082193	13746	0	19	0	0.151689	0	-7.0747	0.0001205	0.0051267	FALSE	protein_coding	AF4/FMR2_family_member_2	Variable	Male-bias	NA	NA	P51816	AF4/FMR2 family member 2 (Fragile X E mental retardation syndrome protein) (Fragile X mental retardation 2 protein) (FMR2P) (Protein FMR-2) (Protein Ox19)	Mental retardation, X-linked, FRAXE type	FUNCTION: RNA-binding protein. Might be involved in alternative splicing regulation through an interaction with G-quartet RNA structure. {ECO:0000269|PubMed:19136466}.
ENSG00000010404	IDS	chrX	-	148558521	148615470	7619	335	408	3.04199	5.87677	33.4717	0.11046	0.80372	1	FALSE	protein_coding	iduronate_2-sulfatase	Inactive	No significant bias	Full	Full	P22304	Iduronate 2-sulfatase (EC 3.1.6.13) (Alpha-L-iduronate sulfate sulfatase) (Idursulfase) [Cleaved into: Iduronate 2-sulfatase 42 kDa chain; Iduronate 2-sulfatase 14 kDa chain]	Mucopolysaccharidosis II	FUNCTION: Required for the lysosomal degradation of heparan sulfate and dermatan sulfate.
ENSG00000197620	CXorf40A	chrX	+	148621900	148632055	2411	87	40	2.49651	1.8207	8.69266	1.5126	0.002481	0.0426	FALSE	protein_coding	chromosome_X_open_reading_frame_40A	Inactive	Male-bias	NA	NA	Q8TE69	Protein CXorf40A (Endothelial-overexpressed lipopolysaccharide-associated factor 1)	NA	FUNCTION: May have an important role of cell protection in inflammation reaction.
ENSG00000155984	TMEM185A	chrX	-	148678216	148713568	3665	4	12	0.0755086	0.359322	0.399663	-1.1686	0.276	0.9624	FALSE	protein_coding	transmembrane_protein_185A	Inactive	Male-bias	NA	NA	Q8NFB2	Transmembrane protein 185A (Protein FAM11A)	NA	NA
ENSG00000197021	CXorf40B	chrX	-	149097745	149107029	1653	70	57	2.92979	3.78424	6.99409	0.68994	0.16058	0.7083	FALSE	protein_coding	chromosome_X_open_reading_frame_40B	Inactive	Female-bias	NA	NA	Q96DE9	Protein CXorf40B	NA	NA
ENSG00000235703	RP13-507I23.1	chrX	+	149106846	149392815	3414	4	11	0.0810601	0.353595	0.399663	-1.0446	0.36611	1	FALSE	processed_transcript	-	NA	NA	NA	NA	NA	ND	NA	NA
ENSG00000171100	MTM1	chrX	+	149737069	149841795	3593	51	44	0.982027	1.34392	5.0957	0.60631	0.25569	0.93439	FALSE	protein_coding	myotubularin_1	Inactive	Male-bias	NA	NA	Q13496	Myotubularin (Phosphatidylinositol-3,5-bisphosphate 3-phosphatase) (EC 3.1.3.95) (Phosphatidylinositol-3-phosphate phosphatase) (EC 3.1.3.64)	Myotubular myopathy, X-linked	FUNCTION: Lipid phosphatase which dephosphorylates phosphatidylinositol 3-monophosphate (PI3P) and phosphatidylinositol 3,5-bisphosphate (PI(3,5)P2) (PubMed:11001925, PubMed:10900271, PubMed:12646134, PubMed:14722070). Has also been shown to dephosphorylate phosphotyrosine- and phosphoserine-containing peptides (PubMed:9537414). Negatively regulates EGFR degradation through regulation of EGFR tra…
ENSG00000063601	MTMR1	chrX	+	149861435	149933576	4516	54	75	0.827276	1.82257	5.39544	-0.078868	0.92524	1	FALSE	protein_coding	myotubularin_related_protein_1	Inactive	No significant bias	Full	Full	Q13613	Myotubularin-related protein 1 (Phosphatidylinositol-3,5-bisphosphate 3-phosphatase) (EC 3.1.3.95) (Phosphatidylinositol-3-phosphate phosphatase) (EC 3.1.3.64)	NA	FUNCTION: Lipid phosphatase that has high specificity for phosphatidylinositol 3-phosphate and has no activity with phosphatidylinositol 4-phosphate, phosphatidylinositol (4,5)-bisphosphate and phosphatidylinositol (3,4,5)-trisphosphate (PubMed:11733541, PubMed:27018598). Activity with phosphatidylinositol (3,5)-bisphosphate is controversial; it has been shown by PubMed:27018598, while PubMed:117…
ENSG00000102181	CD99L2	chrX	-	149934810	150067289	4935	45	59	0.630864	1.31202	4.4962	0.0041095	1	1	FALSE	protein_coding	CD99_molecule-like_2	Inactive	No significant bias	NA	Full	Q8TCZ2	CD99 antigen-like protein 2 (MIC2-like protein 1) (CD antigen CD99)	NA	FUNCTION: Plays a role in a late step of leukocyte extravasation helping cells to overcome the endothelial basement membrane. Acts at the same site as, but independently of, PECAM1 (By similarity). Homophilic adhesion molecule, but these interactions may not be required for cell aggregation (By similarity). {ECO:0000250}.
ENSG00000029993	HMGB3	chrX	+	150148982	150159248	3560	0	16	0	0.493227	0	-6.8288	0.00051726	0.014873	FALSE	protein_coding	high_mobility_group_box_3	Inactive	Female-bias	Full	NA	O15347	High mobility group protein B3 (High mobility group protein 2a) (HMG-2a) (High mobility group protein 4) (HMG-4)	?Microphthalmia, syndromic 13	FUNCTION: Multifunctional protein with various roles in different cellular compartments. May act in a redox sensitive manner. Associates with chromatin and binds DNA with a preference to non-canonical DNA structures such as single-stranded DNA. Can bent DNA and enhance DNA flexibility by looping thus providing a mechanism to promote activities on various gene promoters (By similarity). Proposed t…
ENSG00000160131	VMA21	chrX	+	150564987	150577836	4717	34	69	0.498682	1.60531	3.39713	-0.62454	0.24334	0.93439	FALSE	protein_coding	VMA21_vacuolar_H+-ATPase_homolog_(S._cerevisiae)	Inactive	Female-bias	Full	NA	Q3ZAQ7	Vacuolar ATPase assembly integral membrane protein VMA21 (Myopathy with excessive autophagy protein)	Myopathy, X-linked, with excessive autophagy	FUNCTION: Required for the assembly of the V0 complex of the vacuolar ATPase (V-ATPase) in the endoplasmic reticulum. {ECO:0000255|HAMAP-Rule:MF_03058, ECO:0000269|PubMed:19379691}.
ENSG00000102287	GABRE	chrX	-	151121596	151143152	6176	1	12	0.0112022	0.213231	0.0999156	-3.0591	0.013412	0.14374	FALSE	protein_coding	gamma-aminobutyric_acid_(GABA)_A_receptor_epsilon	Variable	Male-bias	Full	NA	P78334	Gamma-aminobutyric acid receptor subunit epsilon (GABA(A) receptor subunit epsilon)	NA	FUNCTION: GABA, the major inhibitory neurotransmitter in the vertebrate brain, mediates neuronal inhibition by binding to the GABA/benzodiazepine receptor and opening an integral chloride channel.
ENSG00000147400	CETN2	chrX	-	151995517	151999321	1454	67	50	3.18802	3.77383	6.69435	0.81537	0.10762	0.62402	FALSE	protein_coding	centrin_EF-hand_protein_2	Inactive	Male-bias	Full	NA	P41208	Centrin-2 (Caltractin isoform 1)	NA	FUNCTION: Plays a fundamental role in microtubule organizing center structure and function. Required for centriole duplication and correct spindle formation. Has a role in regulating cytokinesis and genome stability via cooperation with CALM1 and CCP110.; FUNCTION: Involved in global genome nucleotide excision repair (GG-NER) by acting as component of the XPC complex. Cooperatively with RAD23B ap…
ENSG00000147383	NSDHL	chrX	+	151999511	152038273	1929	3	25	0.107597	1.42228	0.299747	-2.6211	0.0043685	0.064758	FALSE	protein_coding	NAD(P)_dependent_steroid_dehydrogenase-like	Inactive	Heterogeneous	Full	NA	Q15738	Sterol-4-alpha-carboxylate 3-dehydrogenase, decarboxylating (EC 1.1.1.170) (Protein H105e3)	CHILD syndrome CK syndrome	FUNCTION: Involved in the sequential removal of two C-4 methyl groups in post-squalene cholesterol biosynthesis. {ECO:0000269|PubMed:14506130}.
ENSG00000147394	ZNF185	chrX	+	152082986	152142025	4421	79	163	1.23628	4.04617	7.89334	-0.64932	0.16656	0.72993	FALSE	protein_coding	zinc_finger_protein_185_(LIM_domain)	Inactive	Male-bias	NA	NA	O15231	Zinc finger protein 185 (LIM domain protein ZNF185) (P1-A)	NA	FUNCTION: May be involved in the regulation of cellular proliferation and/or differentiation.
ENSG00000183837	PNMA3	chrX	+	152224766	152228827	3751	0	11	0	0.321827	0	-6.294	0.0041742	0.062106	FALSE	protein_coding	paraneoplastic_Ma_antigen_3	Variable	Heterogeneous	NA	NA	Q9UL41	Paraneoplastic antigen Ma3	NA	NA
ENSG00000063587	ZNF275	chrX	+	152599613	152618384	6418	0	14	0	0.239389	0	-6.6379	0.00085757	0.019762	FALSE	protein_coding	zinc_finger_protein_275	Inactive	Female-bias	Full	Full	Q9NSD4	Zinc finger protein 275	NA	FUNCTION: May be involved in transcriptional regulation.
ENSG00000183479	TREX2	chrX	-	152710178	152736045	2262	1	12	0.0305857	0.582191	0.0999156	-3.0591	0.013412	0.14374	FALSE	protein_coding	three_prime_repair_exonuclease_2	Inactive	Female-bias	NA	NA	Q9BQ50	Three prime repair exonuclease 2 (EC 3.1.11.2) (3'-5' exonuclease TREX2)	NA	FUNCTION: Exonuclease with a preference for double-stranded DNA with mismatched 3' termini. May play a role in DNA repair. {ECO:0000269|PubMed:11279105}.
ENSG00000182492	BGN	chrX	+	152760397	152775012	2402	0	10	0	0.456882	0	-6.1583	0.0072434	0.092707	FALSE	protein_coding	biglycan	Inactive	Female-bias	Full	NA	P21810	Biglycan (Bone/cartilage proteoglycan I) (PG-S1)	Meester-Loeys syndrome Spondyloepimetaphyseal dysplasia, X-linked	FUNCTION: May be involved in collagen fiber assembly. {ECO:0000250}.
ENSG00000067842	ATP2B3	chrX	+	152783134	152848397	6742	0	11	0	0.179053	0	-6.294	0.0041742	0.062106	FALSE	protein_coding	ATPase_Ca++_transporting_plasma_membrane_3	Inactive	No significant bias	NA	NA	Q16720	Plasma membrane calcium-transporting ATPase 3 (PMCA3) (EC 7.2.2.10) (Plasma membrane calcium ATPase isoform 3) (Plasma membrane calcium pump isoform 3)	?Spinocerebellar ataxia, X-linked 1	FUNCTION: This magnesium-dependent enzyme catalyzes the hydrolysis of ATP coupled with the transport of calcium out of the cell.
ENSG00000147382	FAM58A	chrX	-	152853377	152865500	1303	86	108	4.5663	9.09612	8.59275	0.066201	0.8966	1	FALSE	protein_coding	family_with_sequence_similarity_58_member_A	Inactive	Female-bias	NA	Full	Q8N1B3	Cyclin-Q (CDK10-activating cyclin) (Cyclin-M) (Cyclin-related protein FAM58A)	STAR syndrome	FUNCTION: Activating cyclin for the cyclin-associated kinase CDK10. {ECO:0000269|PubMed:18297069, ECO:0000269|PubMed:24218572}.
ENSG00000130821	SLC6A8	chrX	+	152953554	152962048	3763	1116	397	20.5183	11.578	111.506	1.8857	1.2316e-05	0.0010109	TRUE	protein_coding	solute_carrier_family_6_(neurotransmitter_transporter_creatine)_member_8	Unknown	Male-bias	NA	NA	P48029	Sodium- and chloride-dependent creatine transporter 1 (CT1) (Creatine transporter 1) (Solute carrier family 6 member 8)	Cerebral creatine deficiency syndrome 1	FUNCTION: Required for the uptake of creatine in muscles and brain.
ENSG00000185825	BCAP31	chrX	-	152965947	152990152	1810	492	616	18.806	37.349	49.1585	0.070621	0.87089	1	FALSE	protein_coding	B-cell_receptor-associated_protein_31	Inactive	Female-bias	NA	NA	P51572	B-cell receptor-associated protein 31 (BCR-associated protein 31) (Bap31) (6C6-AG tumor-associated antigen) (Protein CDM) (p28)	Deafness, dystonia, and cerebral hypomyelination	FUNCTION: Functions as a chaperone protein. Is one of the most abundant endoplasmic reticulum (ER) proteins. Plays a role in the export of secreted proteins in the ER, the recognition of abnormally folded protein and their targeting to the ER associated-degradation (ERAD). Also serves as a cargo receptor for the export of transmembrane proteins. May be involved in CASP8-mediated apoptosis. {ECO:0…
ENSG00000101986	ABCD1	chrX	+	152990323	153010216	3664	73	132	1.37841	3.95362	7.29384	-0.45908	0.34081	1	FALSE	protein_coding	ATP-binding_cassette_sub-family_D_(ALD)_member_1	Inactive	Heterogeneous	Full	NA	P33897	ATP-binding cassette sub-family D member 1 (EC 7.6.2.4) (Adrenoleukodystrophy protein) (ALDP)	Adrenomyeloneuropathy, adult Adrenoleukodystrophy	FUNCTION: Plays a role in the transport of free very-long-chain fatty acids (VLCFAs) as well as their CoA-esters across the peroxisomal membrane by acting as an ATP-specific binding subunit releasing ADP after ATP hydrolysis (PubMed:15682271, PubMed:11248239, PubMed:16946495). Thus, plays a role in regulation of VLCFAs and energy metabolism namely, in the degradation and biosynthesis of fatty aci…
ENSG00000198753	PLXNB3	chrX	+	153029651	153044801	6377	5	11	0.0542456	0.189301	0.499578	-0.73027	0.51629	1	FALSE	protein_coding	plexin_B3	Escape	Heterogeneous	Full	NA	Q9ULL4	Plexin-B3	NA	FUNCTION: Receptor for SEMA5A that plays a role in axon guidance, invasive growth and cell migration. Stimulates neurite outgrowth and mediates Ca(2+)/Mg(2+)-dependent cell aggregation. In glioma cells, SEMA5A stimulation of PLXNB3 results in the disassembly of F-actin stress fibers, disruption of focal adhesions and cellular collapse as well as inhibition of cell migration and invasion through A…
ENSG00000184343	SRPK3	chrX	+	153041867	153051187	4479	0	16	0	0.392027	0	-6.8288	0.00051726	0.014873	FALSE	protein_coding	SRSF_protein_kinase_3	Variable	Heterogeneous	Full	NA	Q9UPE1	SRSF protein kinase 3 (EC 2.7.11.1) (Muscle-specific serine kinase 1) (MSSK-1) (Serine/arginine-rich protein-specific kinase 3) (SR-protein-specific kinase 3) (Serine/threonine-protein kinase 23)	NA	FUNCTION: Serine/arginine-rich protein-specific kinase which specifically phosphorylates its substrates at serine residues located in regions rich in arginine/serine dipeptides, known as RS domains. Phosphorylates the SR splicing factor SRSF1 and the lamin-B receptor (LBR) in vitro. Required for normal muscle development (By similarity). {ECO:0000250}.
ENSG00000067829	IDH3G	chrX	-	153051221	153059978	1712	155	185	6.26381	11.8589	15.4869	0.13955	0.75646	1	FALSE	protein_coding	isocitrate_dehydrogenase_3_(NAD+)_gamma	Inactive	No significant bias	NA	NA	P51553	Isocitrate dehydrogenase [NAD] subunit gamma, mitochondrial (Isocitric dehydrogenase subunit gamma) (NAD(+)-specific ICDH subunit gamma)	NA	FUNCTION: Regulatory subunit which plays a role in the allosteric regulation of the enzyme catalyzing the decarboxylation of isocitrate (ICT) into alpha-ketoglutarate. The heterodimer composed of the alpha (IDH3A) and beta (IDH3B) subunits and the heterodimer composed of the alpha (IDH3A) and gamma (IDH3G) subunits, have considerable basal activity but the full activity of the heterotetramer (con…
ENSG00000180879	SSR4	chrX	+	153058971	153063960	2482	995	773	27.7352	34.1786	99.4161	0.75903	0.070493	0.4687	FALSE	protein_coding	signal_sequence_receptor_delta	Inactive	Female-bias	Full	NA	P51571	Translocon-associated protein subunit delta (TRAP-delta) (Signal sequence receptor subunit delta) (SSR-delta)	Congenital disorder of glycosylation, type Iy	FUNCTION: TRAP proteins are part of a complex whose function is to bind calcium to the ER membrane and thereby regulate the retention of ER resident proteins.
ENSG00000067840	PDZD4	chrX	-	153067621	153096020	3689	153	142	2.86942	4.22432	15.2871	0.50213	0.27323	0.95838	FALSE	protein_coding	PDZ_domain_containing_4	Inactive	Heterogeneous	Full	NA	Q76G19	PDZ domain-containing protein 4 (PDZ domain-containing RING finger protein 4-like protein)	NA	NA
ENSG00000198910	L1CAM	chrX	-	153126969	153174677	5113	2	22	0.0270623	0.472197	0.199831	-2.9979	0.0033851	0.056297	FALSE	protein_coding	L1_cell_adhesion_molecule	Variable	Female-bias	NA	NA	P32004	Neural cell adhesion molecule L1 (N-CAM-L1) (NCAM-L1) (CD antigen CD171)	Corpus callosum, partial agenesis of CRASH syndrome Hydrocephalus due to aqueductal stenosis Hydrocephalus with congenital idiopathic intestinal pseudoobstruction Hydrocephalus with Hirschsprung disease MASA syndrome	FUNCTION: Neural cell adhesion molecule involved in the dynamics of cell adhesion and in the generation of transmembrane signals at tyrosine kinase receptors. During brain development, critical in multiple processes, including neuronal migration, axonal growth and fasciculation, and synaptogenesis. In the mature brain, plays a role in the dynamics of neuronal structure and function, including syn…
ENSG00000089820	ARHGAP4	chrX	-	153172821	153200452	3372	1084	1531	22.2409	49.827	108.309	-0.10319	0.80538	1	FALSE	protein_coding	Rho_GTPase_activating_protein_4	Variable	Female-bias	Full	Full	P98171	Rho GTPase-activating protein 4 (Rho-GAP hematopoietic protein C1) (Rho-type GTPase-activating protein 4) (p115)	NA	FUNCTION: Inhibitory effect on stress fiber organization. May down-regulate Rho-like GTPase in hematopoietic cells.
ENSG00000102030	NAA10	chrX	-	153194695	153200676	1772	84	84	3.27964	5.20226	8.39291	0.39433	0.41955	1	FALSE	protein_coding	N(alpha)-acetyltransferase_10_NatA_catalytic_subunit	Variable	Female-bias	Full	NA	P41227	N-alpha-acetyltransferase 10 (EC 2.3.1.255) (N-terminal acetyltransferase complex ARD1 subunit homolog A) (hARD1) (NatA catalytic subunit Naa10)	?Microphthalmia, syndromic 1 Ogden syndrome	FUNCTION: Catalytic subunit of the N-terminal acetyltransferase A (NatA) complex which displays alpha (N-terminal) acetyltransferase activity (PubMed:15496142, PubMed:19826488, PubMed:19420222, PubMed:20145209, PubMed:27708256, PubMed:25489052). Acetylates amino termini that are devoid of initiator methionine (PubMed:19420222). The alpha (N-terminal) acetyltransferase activity may be important fo…
ENSG00000102032	RENBP	chrX	-	153200716	153210232	1388	138	247	6.8786	19.5292	13.7884	-0.44463	0.31139	1	FALSE	protein_coding	renin_binding_protein	Escape	Female-bias	Full	NA	P51606	N-acylglucosamine 2-epimerase (AGE) (EC 5.1.3.8) (GlcNAc 2-epimerase) (N-acetyl-D-glucosamine 2-epimerase) (Renin-binding protein) (RnBP)	NA	FUNCTION: Catalyzes the interconversion of N-acetylglucosamine to N-acetylmannosamine. Binds to renin forming a protein complex called high molecular weight (HMW) renin and inhibits renin activity. Involved in the N-glycolylneuraminic acid (Neu5Gc) degradation pathway: although human is not able to catalyze formation of Neu5Gc due to the inactive CMAHP enzyme, Neu5Gc is present in food and must b…
ENSG00000172534	HCFC1	chrX	-	153213004	153237258	8869	25	106	0.195019	1.31162	2.49789	-1.6849	0.0012399	0.027507	FALSE	protein_coding	host_cell_factor_C1_(VP16-accessory_protein)	Variable	No significant bias	Full	Partial	P51610	Host cell factor 1 (HCF) (HCF-1) (C1 factor) (CFF) (VCAF) (VP16 accessory protein) [Cleaved into: HCF N-terminal chain 1; HCF N-terminal chain 2; HCF N-terminal chain 3; HCF N-terminal chain 4; HCF N-terminal chain 5; HCF N-terminal chain 6; HCF C-terminal chain 1; HCF C-terminal chain 2; HCF C-terminal chain 3; HCF C-terminal chain 4; HCF C-terminal chain 5; HCF C-terminal chain 6]	Mental retardation, X-linked 3 (methylmalonic acidemia and homocysteinemia, cblX type )	FUNCTION: Involved in control of the cell cycle (PubMed:10629049, PubMed:10779346, PubMed:15190068, PubMed:16624878, PubMed:23629655). Also antagonizes transactivation by ZBTB17 and GABP2; represses ZBTB17 activation of the p15(INK4b) promoter and inhibits its ability to recruit p300 (PubMed:10675337, PubMed:12244100). Coactivator for EGR2 and GABP2 (PubMed:12244100, PubMed:14532282). Tethers the…
ENSG00000177854	TMEM187	chrX	+	153237778	153248646	1880	23	31	0.84641	1.80959	2.29806	-0.03556	1	1	FALSE	protein_coding	transmembrane_protein_187	Inactive	Female-bias	Full	Full	Q14656	Transmembrane protein 187 (Protein ITBA1)	NA	NA
ENSG00000184216	IRAK1	chrX	-	153275951	153285431	3666	520	439	9.81345	13.1416	51.9561	0.63903	0.1328	0.63576	FALSE	protein_coding	interleukin-1_receptor-associated_kinase_1	Inactive	No significant bias	Full	Full	P51617	Interleukin-1 receptor-associated kinase 1 (IRAK-1) (EC 2.7.11.1)	NA	FUNCTION: Serine/threonine-protein kinase that plays a critical role in initiating innate immune response against foreign pathogens. Involved in Toll-like receptor (TLR) and IL-1R signaling pathways. Is rapidly recruited by MYD88 to the receptor-signaling complex upon TLR activation. Association with MYD88 leads to IRAK1 phosphorylation by IRAK4 and subsequent autophosphorylation and kinase activ…
ENSG00000169057	MECP2	chrX	-	153287024	153402578	10505	153	156	1.00764	1.62969	15.2871	0.3666	0.42342	1	FALSE	protein_coding	methyl_CpG_binding_protein_2_(Rett_syndrome)	Inactive	No significant bias	Full	NA	P51608	Methyl-CpG-binding protein 2 (MeCp-2 protein) (MeCp2)	Encephalopathy, neonatal severe Mental retardation, X-linked syndromic, Lubs type Mental retardation, X-linked, syndromic 13 Rett syndrome Rett syndrome, atypical Rett syndrome, preserved speech variant Autism susceptibility, X-linked 3	FUNCTION: Chromosomal protein that binds to methylated DNA. It can bind specifically to a single methyl-CpG pair. It is not influenced by sequences flanking the methyl-CpGs. Mediates transcriptional repression through interaction with histone deacetylase and the corepressor SIN3A. Binds both 5-methylcytosine (5mC) and 5-hydroxymethylcytosine (5hmC)-containing DNA, with a preference for 5-methylcy…
ENSG00000007350	TKTL1	chrX	+	153524024	153558700	2642	11	27	0.288052	1.12152	1.09907	-0.89402	0.21103	0.87861	FALSE	protein_coding	transketolase-like_1	Inactive	No significant bias	NA	NA	P51854	Transketolase-like protein 1 (EC 2.2.1.1) (Transketolase 2) (TK 2) (Transketolase-related protein)	NA	FUNCTION: Catalyzes the transfer of a two-carbon ketol group from a ketose donor to an aldose acceptor, via a covalent intermediate with the cofactor thiamine pyrophosphate. {ECO:0000250}.
ENSG00000196924	FLNA	chrX	-	153576892	153603006	8486	1691	2631	13.7864	34.0247	168.957	-0.24281	0.55754	1	FALSE	protein_coding	filamin_A_alpha	Inactive	Male-bias	Full	Full	P21333	Filamin-A (FLN-A) (Actin-binding protein 280) (ABP-280) (Alpha-filamin) (Endothelial actin-binding protein) (Filamin-1) (Non-muscle filamin)	?FG syndrome 2 Cardiac valvular dysplasia, X-linked Congenital short bowel syndrome Frontometaphyseal dysplasia 1 Heterotopia, periventricular, 1 Intestinal pseudoobstruction, neuronal Melnick-Needles syndrome Otopalatodigital syndrome, type I Otopalatodigital syndrome, type II Terminal osseous dysplasia	FUNCTION: Promotes orthogonal branching of actin filaments and links actin filaments to membrane glycoproteins. Anchors various transmembrane proteins to the actin cytoskeleton and serves as a scaffold for a wide range of cytoplasmic signaling proteins. Interaction with FLNA may allow neuroblast migration from the ventricular zone into the cortical plate. Tethers cell surface-localized furin, mod…
ENSG00000102119	EMD	chrX	+	153607557	153609883	1379	230	158	11.5392	12.5739	22.9806	0.936	0.033968	0.29048	FALSE	protein_coding	emerin	Unknown	No significant bias	NA	Full	P50402	Emerin	Emery-Dreifuss muscular dystrophy 1, X-linked	FUNCTION: Stabilizes and promotes the formation of a nuclear actin cortical network. Stimulates actin polymerization in vitro by binding and stabilizing the pointed end of growing filaments. Inhibits beta-catenin activity by preventing its accumulation in the nucleus. Acts by influencing the nuclear accumulation of beta-catenin through a CRM1-dependent export pathway. Links centrosomes to the nuc…
ENSG00000147403	RPL10	chrX	+	153618315	153637504	2318	14567	12533	434.778	593.36	1455.47	0.61188	0.13756	0.63576	FALSE	protein_coding	ribosomal_protein_L10	Inactive	Female-bias	Full	Full	P27635	60S ribosomal protein L10 (Laminin receptor homolog) (Large ribosomal subunit protein uL16) (Protein QM) (Ribosomal protein L10) (Tumor suppressor QM)	Mental retardation, X-linked, syndromic, 35 Autism, susceptibility to, X-linked 5	FUNCTION: Component of the large ribosomal subunit (PubMed:26290468). Plays a role in the formation of actively translating ribosomes (PubMed:26290468). May play a role in the embryonic brain development (PubMed:25316788). {ECO:0000269|PubMed:25316788, ECO:0000269|PubMed:26290468, ECO:0000305|PubMed:12962325}.
ENSG00000013563	DNASE1L1	chrX	-	153629579	153640449	3008	14	23	0.322004	0.839125	1.39882	-0.31909	0.70459	1	FALSE	protein_coding	deoxyribonuclease_I-like_1	Inactive	No significant bias	Full	Full	P49184	Deoxyribonuclease-1-like 1 (EC 3.1.21.-) (DNase X) (Deoxyribonuclease I-like 1) (DNase I-like 1) (Muscle-specific DNase I-like) (XIB)	NA	NA
ENSG00000102125	TAZ	chrX	+	153639854	153650065	2286	103	131	3.11725	6.28886	10.2913	0.047936	0.93423	1	FALSE	protein_coding	tafazzin	Inactive	Male-bias	Full	Full	Q16635	Tafazzin (Protein G4.5)	Barth syndrome	FUNCTION: Some isoforms may be involved in cardiolipin (CL) metabolism. {ECO:0000269|PubMed:12930833, ECO:0000269|PubMed:19164547}.
ENSG00000071553	ATP6AP1	chrX	+	153656978	153664862	4515	420	587	6.43579	14.2678	41.9646	-0.08804	0.84122	1	FALSE	protein_coding	ATPase_H+_transporting_lysosomal_accessory_protein_1	Inactive	Female-bias	Full	Full	Q15904	V-type proton ATPase subunit S1 (V-ATPase subunit S1) (Protein XAP-3) (V-ATPase Ac45 subunit) (V-ATPase S1 accessory protein) (Vacuolar proton pump subunit S1)	Immunodeficiency 47	FUNCTION: Accessory subunit of the proton-transporting vacuolar (V)-ATPase protein pump, which is required for luminal acidification of secretory vesicles. Guides the V-type ATPase into specialized subcellular compartments, such as neuroendocrine regulated secretory vesicles or the ruffled border of the osteoclast, thereby regulating its activity. Involved in membrane trafficking and Ca(2+)-depen…
ENSG00000203879	GDI1	chrX	+	153665266	153671814	4069	205	336	3.48559	9.06209	20.4827	-0.31778	0.46668	1	FALSE	protein_coding	GDP_dissociation_inhibitor_1	Inactive	Female-bias	Full	Full	P31150	Rab GDP dissociation inhibitor alpha (Rab GDI alpha) (Guanosine diphosphate dissociation inhibitor 1) (GDI-1) (Oligophrenin-2) (Protein XAP-4)	Mental retardation, X-linked 41	FUNCTION: Regulates the GDP/GTP exchange reaction of most Rab proteins by inhibiting the dissociation of GDP from them, and the subsequent binding of GTP to them. Promotes the dissociation of GDP-bound Rab proteins from the membrane and inhibits their activation. Promotes the dissociation of RAB1A, RAB3A, RAB5A and RAB10 from membranes. {ECO:0000269|PubMed:23815289}.
ENSG00000071859	FAM50A	chrX	+	153672473	153679002	1470	230	182	10.8248	13.5872	22.9806	0.73216	0.09563	0.56353	FALSE	protein_coding	family_with_sequence_similarity_50_member_A	Inactive	Male-bias	NA	NA	Q14320	Protein FAM50A (Protein HXC-26) (Protein XAP-5)	NA	FUNCTION: May be a DNA-binding protein or transcriptional factor. {ECO:0000269|PubMed:9339379}.
ENSG00000130827	PLXNA3	chrX	+	153686621	153701989	6752	3	31	0.0307397	0.503856	0.299747	-2.9299	0.00063679	0.017769	FALSE	protein_coding	plexin_A3	Inactive	Male-bias	NA	NA	P51805	Plexin-A3 (Plexin-4) (Semaphorin receptor SEX)	NA	FUNCTION: Coreceptor for SEMA3A and SEMA3F. Necessary for signaling by class 3 semaphorins and subsequent remodeling of the cytoskeleton. Plays a role in axon guidance in the developing nervous system. Regulates the migration of sympathetic neurons, but not of neural crest precursors. Required for normal dendrite spine morphology in pyramidal neurons. May play a role in regulating semaphorin-medi…
ENSG00000196976	LAGE3	chrX	-	153706028	153707596	949	86	73	6.26964	8.44177	8.59275	0.63036	0.19044	0.81219	FALSE	protein_coding	L_antigen_family_member_3	Inactive	No significant bias	NA	Full	Q14657	EKC/KEOPS complex subunit LAGE3 (L antigen family member 3) (Protein ESO-3) (Protein ITBA2)	Galloway-Mowat syndrome 2, X-linked	FUNCTION: Component of the EKC/KEOPS complex that is required for the formation of a threonylcarbamoyl group on adenosine at position 37 (t(6)A37) in tRNAs that read codons beginning with adenine. The complex is probably involved in the transfer of the threonylcarbamoyl moiety of threonylcarbamoyl-AMP (TC-AMP) to the N6 group of A37. LAGE3 functions as a dimerization module for the complex. {ECO:…
ENSG00000102178	UBL4A	chrX	-	153712056	153715009	2382	114	231	3.31111	10.6426	11.3904	-0.62347	0.16372	0.72048	FALSE	protein_coding	ubiquitin-like_4A	Inactive	Male-bias	NA	Full	P11441	Ubiquitin-like protein 4A (Ubiquitin-like protein GDX)	NA	FUNCTION: As part of a cytosolic protein quality control complex, the BAG6/BAT3 complex, maintains misfolded and hydrophobic patches-containing proteins in a soluble state and participates to their proper delivery to the endoplasmic reticulum or alternatively can promote their sorting to the proteasome where they undergo degradation (PubMed:20676083, PubMed:21636303, PubMed:21743475, PubMed:28104…
ENSG00000126903	SLC10A3	chrX	-	153715645	153719016	2127	160	149	5.20431	7.68768	15.9865	0.49727	0.27485	0.96089	FALSE	protein_coding	solute_carrier_family_10_(sodium/bile_acid_cotransporter_family)_member_3	Inactive	Male-bias	Full	NA	P09131	P3 protein (Solute carrier family 10 member 3)	NA	FUNCTION: The ubiquitous expression and the conservation of the sequence in distant animal species suggest that the gene codes for a protein with housekeeping functions.
ENSG00000071889	FAM3A	chrX	-	153733350	153744566	3997	180	148	3.11565	4.06354	17.9848	0.67679	0.13204	0.63576	FALSE	protein_coding	family_with_sequence_similarity_3_member_A	Inactive	No significant bias	Full	Full	P98173	Protein FAM3A (Cytokine-like protein 2-19)	NA	FUNCTION: May act as a defensin against invading fungal microorganisms.
ENSG00000160211	G6PD	chrX	-	153759606	153775787	2631	633	749	16.6454	31.2419	63.2466	0.15212	0.71802	1	FALSE	protein_coding	glucose-6-phosphate_dehydrogenase	Inactive	Male-bias	NA	Full	P11413	Glucose-6-phosphate 1-dehydrogenase (G6PD) (EC 1.1.1.49)	Hemolytic anemia, G6PD deficient (favism) Resistance to malaria due to G6PD deficiency	FUNCTION: Catalyzes the rate-limiting step of the oxidative pentose-phosphate pathway, which represents a route for the dissimilation of carbohydrates besides glycolysis. The main function of this enzyme is to provide reducing power (NADPH) and pentose phosphates for fatty acid and nucleic acid synthesis. {ECO:0000269|PubMed:15858258, ECO:0000269|PubMed:24769394}.
ENSG00000073009	IKBKG	chrX	+	153769414	153796782	5465	49	100	0.620321	2.00811	4.89587	-0.63311	0.20012	0.84396	FALSE	protein_coding	inhibitor_of_kappa_light_polypeptide_gene_enhancer_in_B-cells_kinase_gamma	Escape	No significant bias	NA	NA	Q9Y6K9	NF-kappa-B essential modulator (NEMO) (FIP-3) (IkB kinase-associated protein 1) (IKKAP1) (Inhibitor of nuclear factor kappa-B kinase subunit gamma) (I-kappa-B kinase subunit gamma) (IKK-gamma) (IKKG) (IkB kinase subunit gamma) (NF-kappa-B essential modifier)	Ectodermal dysplasia and immunodeficiency 1 Ectodermal, dysplasia, anhidrotic, lymphedema and immunodeficiency Immunodeficiency 33 Immunodeficiency, isolated Incontinentia pigmenti Invasive pneumococcal disease, recurrent isolated, 2	FUNCTION: Regulatory subunit of the IKK core complex which phosphorylates inhibitors of NF-kappa-B thus leading to the dissociation of the inhibitor/NF-kappa-B complex and ultimately the degradation of the inhibitor. Its binding to scaffolding polyubiquitin seems to play a role in IKK activation by multiple signaling receptor pathways. However, the specific type of polyubiquitin recognized upon c…
ENSG00000160219	GAB3	chrX	-	153903529	153979858	4718	32	73	0.469248	1.69802	3.1973	-0.79286	0.13396	0.63576	FALSE	protein_coding	GRB2-associated_binding_protein_3	Inactive	Female-bias	Full	NA	Q8WWW8	GRB2-associated-binding protein 3 (GRB2-associated binder 3) (Growth factor receptor bound protein 2-associated protein 3)	NA	NA
ENSG00000130826	DKC1	chrX	+	153991031	154005964	2577	34	68	0.912799	2.89582	3.39713	-0.60352	0.24334	0.93439	FALSE	protein_coding	dyskeratosis_congenita_1_dyskerin	Inactive	No significant bias	NA	NA	O60832	H/ACA ribonucleoprotein complex subunit DKC1 (EC 5.4.99.-) (CBF5 homolog) (Dyskerin) (Nopp140-associated protein of 57 kDa) (Nucleolar protein NAP57) (Nucleolar protein family A member 4) (snoRNP protein DKC1)	Dyskeratosis congenita, X-linked	FUNCTION: Isoform 1: Catalytic subunit of H/ACA small nucleolar ribonucleoprotein (H/ACA snoRNP) complex, which catalyzes pseudouridylation of rRNA (PubMed:25219674). This involves the isomerization of uridine such that the ribose is subsequently attached to C5, instead of the normal N1 (PubMed:25219674). Each rRNA can contain up to 100 pseudouridine ('psi') residues, which may serve to stabilize…
ENSG00000130830	MPP1	chrX	-	154006959	154049282	2378	580	390	16.8743	17.9982	57.9511	0.96723	0.023398	0.2117	FALSE	protein_coding	membrane_protein_palmitoylated_1_55kDa	Inactive	Heterogeneous	Full	Full	Q00013	55 kDa erythrocyte membrane protein (p55) (Membrane protein, palmitoylated 1)	NA	FUNCTION: Essential regulator of neutrophil polarity. Regulates neutrophil polarization by regulating AKT1 phosphorylation through a mechanism that is independent of PIK3CG activity (By similarity). {ECO:0000250}.
ENSG00000185010	F8	chrX	-	154064063	154255215	9059	0	36	0	0.436113	0	-7.9916	2.4048e-07	4.7468e-05	FALSE	protein_coding	coagulation_factor_VIII_procoagulant_component	Inactive	Female-bias	Full	NA	P00451	Coagulation factor VIII (Antihemophilic factor) (AHF) (Procoagulant component) [Cleaved into: Factor VIIIa heavy chain, 200 kDa isoform; Factor VIIIa heavy chain, 92 kDa isoform; Factor VIII B chain; Factor VIIIa light chain]	Hemophilia A	FUNCTION: Factor VIII, along with calcium and phospholipid, acts as a cofactor for F9/factor IXa when it converts F10/factor X to the activated form, factor Xa.
ENSG00000197932	F8A1	chrX	+	154114635	154116335	1701	84	48	3.41653	3.0968	8.39291	1.1999	0.014359	0.15309	FALSE	protein_coding	coagulation_factor_VIII-associated_1	Inactive	No significant bias	NA	NA	P23610	Factor VIII intron 22 protein (CpG island protein)	NA	FUNCTION: Not known. Possible housekeeping role.
ENSG00000165775	FUNDC2	chrX	+	154254255	154288578	6455	499	187	5.34829	3.17923	49.8579	1.8101	3.8029e-05	0.0022556	TRUE	protein_coding	FUN14_domain_containing_2	Inactive	Male-bias	Full	NA	Q9BWH2	FUN14 domain-containing protein 2 (Cervical cancer proto-oncogene 3 protein) (HCC-3) (Hepatitis C virus core-binding protein 6)	NA	NA
ENSG00000185515	BRCC3	chrX	+	154299695	154351349	2846	38	39	0.92376	1.50386	3.79679	0.35629	0.56872	1	FALSE	protein_coding	BRCA1/BRCA2-containing_complex_subunit_3	Inactive	No significant bias	Full	NA	P46736	Lys-63-specific deubiquitinase BRCC36 (EC 3.4.19.-) (BRCA1-A complex subunit BRCC36) (BRCA1/BRCA2-containing complex subunit 3) (BRCA1/BRCA2-containing complex subunit 36) (BRISC complex subunit BRCC36)	NA	FUNCTION: Metalloprotease that specifically cleaves 'Lys-63'-linked polyubiquitin chains (PubMed:19214193, PubMed:20656690, PubMed:24075985, PubMed:26344097). Does not have activity toward 'Lys-48'-linked polyubiquitin chains. Component of the BRCA1-A complex, a complex that specifically recognizes 'Lys-63'-linked ubiquitinated histones H2A and H2AX at DNA lesions sites, leading to target the BRC…
ENSG00000155959	VBP1	chrX	+	154425284	154468098	1686	214	206	8.78146	13.4087	21.3819	0.44961	0.3051	1	FALSE	protein_coding	von_Hippel-Lindau_binding_protein_1	Inactive	Male-bias	Full	NA	P61758	Prefoldin subunit 3 (HIBBJ46) (von Hippel-Lindau-binding protein 1) (VBP-1) (VHL-binding protein 1)	NA	FUNCTION: Binds specifically to cytosolic chaperonin (c-CPN) and transfers target proteins to it. Binds to nascent polypeptide chain and promotes folding in an environment in which there are many competing pathways for nonnative proteins. {ECO:0000269|PubMed:9630229}.
ENSG00000155961	RAB39B	chrX	-	154487526	154493874	3505	24	26	0.473733	0.814071	2.39798	0.27805	0.76541	1	FALSE	protein_coding	RAB39B_member_RAS_oncogene_family	Inactive	Female-bias	Full	Full	Q96DA2	Ras-related protein Rab-39B	?Waisman syndrome Mental retardation, X-linked 72	FUNCTION: Small GTPases Rab involved in autophagy (PubMed:27103069). The small GTPases Rab are key regulators of intracellular membrane trafficking, from the formation of transport vesicles to their fusion with membranes. Rabs cycle between an inactive GDP-bound form and an active GTP-bound form that is able to recruit to membranes different sets of downstream effectors directly responsible for v…
ENSG00000155962	CLIC2	chrX	-	154505500	154563966	2655	35	18	0.912041	0.74402	3.49705	1.3474	0.022103	0.20615	FALSE	protein_coding	chloride_intracellular_channel_2	Inactive	Female-bias	Partial, heterogeneous	Full	O15247	Chloride intracellular channel protein 2 (XAP121)	?Mental retardation, X-linked, syndromic 32	FUNCTION: Can insert into membranes and form chloride ion channels. Channel activity depends on the pH. Membrane insertion seems to be redox-regulated and may occur only under oxydizing conditions. Modulates the activity of RYR2 and inhibits calcium influx. {ECO:0000269|PubMed:15147738, ECO:0000269|PubMed:15916532, ECO:0000269|PubMed:17945253}.
ENSG00000185990	F8A3	chrX	-	154686576	154688276	1701	7	11	0.284711	0.709684	0.699409	-0.25358	0.84117	1	FALSE	protein_coding	coagulation_factor_VIII-associated_3	NA	NA	NA	NA	P23610	Factor VIII intron 22 protein	NA	FUNCTION: Not known. Possible housekeeping role.
ENSG00000185973	TMLHE	chrX	-	154719776	154899605	2832	2	16	0.0488593	0.620017	0.199831	-2.542	0.030348	0.26551	FALSE	protein_coding	trimethyllysine_hydroxylase_epsilon	Inactive	No significant bias	NA	NA	Q9NVH6	Trimethyllysine dioxygenase, mitochondrial (EC 1.14.11.8) (Epsilon-trimethyllysine 2-oxoglutarate dioxygenase) (Epsilon-trimethyllysine hydroxylase) (TML hydroxylase) (TML-alpha-ketoglutarate dioxygenase) (TML dioxygenase) (TMLD)	Autism, susceptibility to, X-linked 6	FUNCTION: Converts trimethyllysine (TML) into hydroxytrimethyllysine (HTML) (PubMed:11431483, PubMed:23092983). {ECO:0000269|PubMed:11431483, ECO:0000269|PubMed:23092983}.
ENSG00000168939	SPRY3	chrX	+	154997474	155012121	9019	15	13	0.115065	0.158184	1.49873	0.59604	0.45076	1	FALSE	protein_coding	sprouty_homolog_3_(Drosophila)	Inactive	Male-bias	Full	NA	O43610	Protein sprouty homolog 3 (Spry-3)	NA	FUNCTION: May function as an antagonist of fibroblast growth factor (FGF) pathways and may negatively modulate respiratory organogenesis.
ENSG00000124333	VAMP7	chrX	+	155110956	155173433	2646	93	106	2.43167	4.39636	9.29215	0.20589	0.65783	1	FALSE	protein_coding	vesicle-associated_membrane_protein_7	Inactive	No significant bias	NA	NA	P51809	Vesicle-associated membrane protein 7 (VAMP-7) (Synaptobrevin-like protein 1) (Tetanus-insensitive VAMP) (Ti-VAMP)	NA	FUNCTION: Involved in the targeting and/or fusion of transport vesicles to their target membrane during transport of proteins from the early endosome to the lysosome. Required for heterotypic fusion of late endosomes with lysosomes and homotypic lysosomal fusion. Required for calcium regulated lysosomal exocytosis. Involved in the export of chylomicrons from the endoplasmic reticulum to the cis G…
ENSG00000182484	WASH6P	chrX	+	155250491	155255375	4244	3	11	0.0489054	0.284442	0.299747	-1.447	0.23595	0.93439	FALSE	pseudogene	WAS_protein_family_homolog_6_pseudogene	NA	NA	NA	NA	Q9NQA3	WAS protein family homolog 6	NA	FUNCTION: May act as a nucleation-promoting factor at the surface of endosomes, where it recruits and activates the Arp2/3 complex to induce actin polymerization, playing a key role in the fission of tubules that serve as transport intermediates during endosome sorting.
