# Supplementary material for: Skewed X-Chromosome Inactivation and Compensatory Upregulation of Escape Genes Precludes Major Clinical Symptoms in a Female With a Large Xq Deletion
Source: Front Genet. 2020 Mar 4;11:101. doi: 10.3389/fgene.2020.00101 (PMC7064548; doi:10.3389/fgene.2020.00101)
Supplement: Supplementary file 11 [file Table_10.xlsx]

## Sheet: Planilha1
Supp. Table S10 - Comparative analysis amongst individual II.3 and the control groups (males: group 1; females: group 2), using the 1,026 genes found to be differentially blood-expressed in our first whole transcriptome analysis (individual II.3 X our control).
Group	GeneID	Gene	Chr	Start	End	Strand	Lenght	logFC	pvalue	FDR
Group 2	ENSG00000037042.8	TUBG2	chr17	40811323	40819024	+	7702	-9.56338	4.97488e-05	0.00622799
Group 2	ENSG00000135637.9	CCDC142	chr2	74699113	74710535	-	11423	-8.74129	0.00238173	0.0467537
Group 2	ENSG00000261971.2	RP11-473M20.7	chr16	3101992	3109371	-	7380	-12.9936	6.76838e-06	0.00172724
Group 2	ENSG00000130518.12	KIAA1683	chr19	18367908	18385319	-	17412	-4.32153	0.000612933	0.0234398
Group 2	ENSG00000171045.10	TSNARE1	chr8	143293441	143484601	-	191161	-9.59412	0.000821797	0.0277511
Group 2	ENSG00000196922.6	ZNF252P	chr8	146198975	146228281	-	29307	-10.5002	6.42814e-07	0.000392583
Group 2	ENSG00000008226.15	DLEC1	chr3	38080696	38165516	+	84821	-9.63796	0.000678117	0.0247215
Group 2	ENSG00000136840.14	ST6GALNAC4	chr9	130670165	130679317	-	9153	3.96348	0.000167568	0.012151
Group 2	ENSG00000132549.14	VPS13B	chr8	100025494	100889808	+	864315	-3.52342	3.35634e-05	0.00452184
Group 2	ENSG00000115138.6	POMC	chr2	25383722	25391772	-	8051	4.18245	0.00141504	0.0357667
Group 2	ENSG00000198690.5	FAN1	chr15	31196055	31235311	+	39257	-10.0647	2.44875e-06	0.000984693
Group 2	ENSG00000104738.12	MCM4	chr8	48872745	48890720	+	17976	-10.6838	1.14616e-07	0.000131903
Group 2	ENSG00000106070.13	GRB10	chr7	50657760	50861159	-	203400	-9.76096	1.94474e-05	0.00327039
Group 2	ENSG00000008394.8	MGST1	chr12	16500076	16762193	+	262118	-4.3044	0.00245066	0.0473366
Group 2	ENSG00000196150.9	ZNF250	chr8	146076632	146127553	-	50922	-9.26101	0.000181007	0.012773
Group 2	ENSG00000130202.5	PVRL2	chr19	45349432	45392485	+	43054	5.09947	3.55908e-12	2.36145e-08
Group 2	ENSG00000178385.9	PLEKHM3	chr2	208693027	208890284	-	197258	-8.95913	0.00166978	0.0390793
Group 2	ENSG00000174989.8	FBXW8	chr12	117348761	117468953	+	120193	-10.6656	1.25763e-06	0.00066755
Group 2	ENSG00000187118.8	CMC1	chr3	28283075	28366633	+	83559	2.97886	0.000480098	0.0202251
Group 2	ENSG00000205670.6	SMIM11	chr21	35747779	35780164	+	32386	1.84134	0.000229758	0.0138685
Group 2	ENSG00000126705.9	AHDC1	chr1	27860546	27930942	-	70397	-9.32486	0.00245834	0.0474159
Group 2	ENSG00000173889.11	PHC3	chr3	169804520	169899537	-	95018	-2.86586	0.00108536	0.0317941
Group 2	ENSG00000158321.11	AUTS2	chr7	69063905	70258054	+	1194150	-4.14083	0.000462687	0.0199064
Group 2	ENSG00000234883.2	MIR155HG	chr21	26934221	26947480	+	13260	4.45843	5.22473e-11	2.31107e-07
Group 2	ENSG00000114107.4	CEP70	chr3	138213186	138313380	-	100195	2.06694	0.000352104	0.0174997
Group 2	ENSG00000115568.11	ZNF142	chr2	219502639	219524378	-	21740	-11.1872	8.68056e-08	0.00012799
Group 2	ENSG00000066923.13	STAG3	chr7	99775186	99819111	+	43926	-4.21744	0.00219017	0.0445213
Group 2	ENSG00000134056.7	MRPS36	chr5	68513587	68525956	+	12370	3.02344	1.17159e-07	0.000131903
Group 2	ENSG00000128815.13	WDFY4	chr10	49892921	50191001	+	298081	-2.50373	0.000741667	0.0261059
Group 2	ENSG00000188070.8	C11orf95	chr11	63527364	63536113	-	8750	-8.91278	0.0023284	0.0459107
Group 2	ENSG00000162366.3	PDZK1IP1	chr1	47649265	47656716	-	7452	4.77012	0.000121301	0.0101939
Group 2	ENSG00000162367.7	TAL1	chr1	47681962	47697892	-	15931	3.33192	1.00322e-06	0.000554697
Group 2	ENSG00000130821.11	SLC6A8	chrX	152953554	152962048	+	8495	4.03059	0.00130444	0.0343782
Group 2	ENSG00000237181.1	AC147651.4	chr7	642822	648119	+	5298	3.08642	1.96248e-06	0.000868072
Group 2	ENSG00000140948.7	ZCCHC14	chr16	87439852	87525651	-	85800	-10.3861	4.50373e-06	0.00132436
Group 2	ENSG00000125037.8	EMC3	chr3	10004221	10052800	-	48580	2.94511	3.84477e-06	0.0012324
Group 2	ENSG00000141540.6	TTYH2	chr17	72209653	72258155	+	48503	-3.71348	1.33834e-05	0.00269088
Group 2	ENSG00000106211.8	HSPB1	chr7	75931861	75933612	+	1752	2.74623	2.75059e-07	0.000260716
Group 2	ENSG00000166947.7	EPB42	chr15	43398423	43513481	-	115059	3.15307	0.000321811	0.0168127
Group 2	ENSG00000072858.6	SIDT1	chr3	113251143	113348425	+	97283	-4.71582	1.02652e-05	0.00226601
Group 2	ENSG00000147138.1	GPR174	chrX	78426469	78427726	+	1258	-10.4072	3.22291e-06	0.00115275
Group 2	ENSG00000147130.10	ZMYM3	chrX	70459474	70474996	-	15523	-3.12718	0.000378092	0.018391
Group 2	ENSG00000157212.14	PAXIP1	chr7	154735397	154794794	-	59398	-10.4295	6.65161e-07	0.000392583
Group 2	ENSG00000188295.10	ZNF669	chr1	247263264	247267674	-	4411	-9.39158	0.000148184	0.0112366
Group 2	ENSG00000038358.10	EDC4	chr16	67906926	67918406	+	11481	-3.27771	0.000138503	0.0108753
Group 2	ENSG00000158856.13	DMTN	chr8	21906506	21940038	+	33533	3.82282	0.000294353	0.0160274
Group 2	ENSG00000004939.9	SLC4A1	chr17	42325753	42345509	-	19757	3.17973	0.0026421	0.0493813
Group 2	ENSG00000151914.13	DST	chr6	56322785	56819426	-	496642	-5.11008	0.00222493	0.0448705
Group 2	ENSG00000130159.9	ECSIT	chr19	11616731	11639989	-	23259	3.54949	0.000107671	0.00946218
Group 2	ENSG00000100592.11	DAAM1	chr14	59655364	59838123	+	182760	-10.7211	4.01601e-07	0.00034165
Group 2	ENSG00000223401.1	RP11-211G3.2	chr3	187461474	187463208	+	1735	-10.099	0.000388239	0.0185321
Group 2	ENSG00000151491.8	EPS8	chr12	15773092	16035263	-	262172	-9.05916	0.000581209	0.0228185
Group 2	ENSG00000197147.8	LRRC8B	chr1	89990395	90063423	+	73029	-3.32204	0.00157551	0.0378066
Group 2	ENSG00000105048.12	TNNT1	chr19	55644162	55660722	-	16561	3.29628	1.82797e-06	0.00086633
Group 2	ENSG00000226091.3	LINC00937	chr12	8448582	8549399	-	100818	1.87782	0.00255511	0.0487159
Group 2	ENSG00000146143.13	PRIM2	chr6	57179603	57513375	+	333773	-9.62041	0.000143687	0.0111235
Group 2	ENSG00000116106.7	EPHA4	chr2	222282747	222438922	-	156176	-3.87478	0.000770026	0.0267493
Group 2	ENSG00000203875.6	SNHG5	chr6	86370710	86388451	-	17742	3.29352	1.1928e-07	0.000131903
Group 2	ENSG00000174684.6	B3GNT1	chr11	66112843	66115163	-	2321	-9.26474	0.000944609	0.0296335
Group 2	ENSG00000137054.11	POLR1E	chr9	37485932	37503694	+	17763	-4.2753	6.71949e-06	0.00172724
Group 2	ENSG00000134779.10	TPGS2	chr18	34359987	34409158	-	49172	2.47139	1.58681e-05	0.00300813
Group 2	ENSG00000115977.14	AAK1	chr2	69688532	69901481	-	212950	-10.6151	5.88896e-05	0.00697737
Group 2	ENSG00000115970.14	THADA	chr2	43393800	43823185	-	429386	-6.00857	5.95334e-08	9.87511e-05
Group 2	ENSG00000107262.12	BAG1	chr9	33247818	33264761	-	16944	2.71927	0.000473602	0.0200361
Group 2	ENSG00000107882.7	SUFU	chr10	104263744	104393292	+	129549	-4.53441	1.2269e-05	0.00254391
Group 2	ENSG00000102145.9	GATA1	chrX	48644962	48652716	+	7755	3.84399	0.000251388	0.0145673
Group 2	ENSG00000148468.12	FAM171A1	chr10	15253642	15413061	-	159420	-9.30517	0.000183339	0.012773
Group 2	ENSG00000165659.12	DACH1	chr13	72012098	72441330	-	429233	-9.08659	0.00115199	0.03258
Group 2	ENSG00000109775.6	UFSP2	chr4	186320694	186347139	-	26446	-3.17902	0.000309887	0.0165814
Group 2	ENSG00000227775.3	RP1-283E3.4	chr1	1655951	1668690	+	12740	-9.96466	1.03411e-05	0.00226601
Group 2	ENSG00000184792.11	OSBP2	chr22	31089769	31303811	+	214043	3.47935	6.4346e-05	0.00728154
Group 2	ENSG00000198707.10	CEP290	chr12	88442793	88535993	-	93201	2.23317	1.93554e-05	0.00327039
Group 2	ENSG00000033030.9	ZCCHC8	chr12	122957417	122985518	-	28102	-3.47	7.51654e-05	0.00790898
Group 2	ENSG00000122025.10	FLT3	chr13	28577411	28674729	-	97319	-8.82781	0.00115731	0.03258
Group 2	ENSG00000104691.10	UBXN8	chr8	30589764	30624522	+	34759	-9.37935	7.56926e-05	0.00790898
Group 2	ENSG00000171992.8	SYNPO	chr5	149980642	150038782	+	58141	-9.15065	0.000531779	0.0215144
Group 2	ENSG00000038532.10	CLEC16A	chr16	11038345	11276046	+	237702	-2.99181	0.000253526	0.0146273
Group 2	ENSG00000236397.2	DDX11L2	chr2	114356606	114359144	-	2539	4.51897	5.1471e-08	9.75742e-05
Group 2	ENSG00000118513.14	MYB	chr6	135502453	135540311	+	37859	-10.1325	6.42076e-05	0.00728154
Group 2	ENSG00000152217.12	SETBP1	chr18	42260138	42648475	+	388338	-10.0958	7.92543e-05	0.00810964
Group 2	ENSG00000155659.10	VSIG4	chrX	65241580	65259967	-	18388	2.28596	0.000214641	0.0137598
Group 2	ENSG00000197077.8	KIAA1671	chr22	25348697	25593415	+	244719	-10.5237	0.000127629	0.0102644
Group 2	ENSG00000122642.6	FKBP9	chr7	32997017	33046543	+	49527	-9.0378	0.0013973	0.0353857
Group 2	ENSG00000169877.5	AHSP	chr16	31539185	31540124	+	940	4.85703	0.000144339	0.0111235
Group 2	ENSG00000138346.10	DNA2	chr10	70173821	70231879	-	58059	-8.8463	0.00134203	0.03458
Group 2	ENSG00000143416.16	SELENBP1	chr1	151336778	151345209	-	8432	3.77191	0.0014515	0.0362621
Group 2	ENSG00000103148.11	NPRL3	chr16	134273	188859	-	54587	3.63146	2.48155e-05	0.0037933
Group 2	ENSG00000145604.11	SKP2	chr5	36152091	36184421	+	32331	-4.13084	1.72757e-05	0.00314039
Group 2	ENSG00000159335.11	PTMS	chr12	6874682	6880116	+	5435	3.5955	2.81795e-06	0.0010684
Group 2	ENSG00000088808.12	PPP1R13B	chr14	104200089	104313927	-	113839	-4.83871	6.09436e-05	0.00709404
Group 2	ENSG00000090013.5	BLVRB	chr19	40953696	40971747	-	18052	4.13099	1.20869e-05	0.00254391
Group 2	ENSG00000255389.1	C6orf3	chr6	111921078	111923498	+	2421	2.73295	0.000776344	0.0268283
Group 2	ENSG00000132142.15	ACACA	chr17	35441923	35766909	-	324987	-2.53921	0.00203435	0.042987
Group 2	ENSG00000088387.13	DOCK9	chr13	99445741	99738879	-	293139	-2.79842	0.000101685	0.00924216
Group 2	ENSG00000168575.5	SLC20A2	chr8	42273993	42397069	-	123077	-3.87429	0.000104855	0.00940149
Group 2	ENSG00000130038.5	EFCAB4B	chr12	3715799	3873985	-	158187	-3.33447	0.000279616	0.0154604
Group 2	ENSG00000131788.11	PIAS3	chr1	145575233	145586546	+	11314	-9.0142	0.000685732	0.0248432
Group 2	ENSG00000143774.12	GUK1	chr1	228327663	228336685	+	9023	3.66676	0.00151192	0.0368808
Group 2	ENSG00000170448.7	NFXL1	chr4	47849257	47916653	-	67397	2.2404	0.000792651	0.0273207
Group 2	ENSG00000240356.2	RPL23AP7	chr2	114368079	114384667	-	16589	2.71462	0.000221154	0.0138533
Group 2	ENSG00000095932.5	C19orf77	chr19	3474405	3480540	-	6136	3.36264	0.000522589	0.0213029
Group 2	ENSG00000165775.13	FUNDC2	chrX	154254255	154288578	+	34324	2.6396	2.48593e-07	0.000253756
Group 2	ENSG00000141385.5	AFG3L2	chr18	12328943	12377313	-	48371	-11.3419	4.16413e-09	9.20967e-06
Group 2	ENSG00000262728.1	AC123768.4	chr15	32898619	32907361	-	8743	2.80142	2.22897e-05	0.00358279
Group 2	ENSG00000123360.7	PDE1B	chr12	54943134	54973023	+	29890	-9.4689	0.000230968	0.0138685
Group 2	ENSG00000159433.7	STARD9	chr15	42867857	43013179	+	145323	-10.5943	1.99719e-05	0.00331284
Group 2	ENSG00000145990.6	GFOD1	chr6	13358062	13487894	-	129833	-10.7941	0.000100483	0.00919596
Group 2	ENSG00000169914.5	OTUD3	chr1	20209006	20239438	+	30433	-10.4244	4.65377e-06	0.00132436
Group 2	ENSG00000138794.5	CASP6	chr4	110609785	110624739	-	14955	-3.46927	0.0010118	0.0305844
Group 2	ENSG00000188322.4	SBK1	chr16	28303840	28335170	+	31331	-11.2661	4.85923e-06	0.00134337
Group 2	ENSG00000181222.10	POLR2A	chr17	7387685	7417933	+	30249	-3.91657	0.000960916	0.0297754
Group 2	ENSG00000197619.9	ZNF615	chr19	52494585	52511483	-	16899	-3.7757	0.00018366	0.012773
Group 2	ENSG00000167705.7	RILP	chr17	1549444	1553371	-	3928	4.07943	0.000487137	0.020328
Group 2	ENSG00000198855.2	FICD	chr12	108908962	108919614	+	10653	-8.73803	0.000960825	0.0297754
Group 2	ENSG00000229320.3	KRT8P12	chr3	160283235	160287036	+	3802	2.242	0.000184403	0.012773
Group 2	ENSG00000198918.7	RPL39	chrX	118920467	118925606	-	5140	3.49117	0.000741472	0.0261059
Group 2	ENSG00000170734.7	POLH	chr6	43543887	43586701	+	42815	-5.02432	3.301e-06	0.00115275
Group 2	ENSG00000134986.9	NREP	chr5	110998318	111333161	-	334844	-9.6442	0.000171799	0.0123901
Group 2	ENSG00000144554.6	FANCD2	chr3	10068098	10143614	+	75517	-5.2084	8.73446e-06	0.00206976
Group 2	ENSG00000269821.1	KCNQ1OT1	chr11	2629558	2721224	-	91667	-9.49219	0.000122752	0.0101939
Group 2	ENSG00000205726.9	ITSN1	chr21	35014706	35272165	+	257460	-4.01735	0.000211205	0.0136053
Group 2	ENSG00000128829.7	EIF2AK4	chr15	40226347	40327797	+	101451	-3.90013	3.59928e-06	0.00122468
Group 2	ENSG00000126432.9	PRDX5	chr11	64085560	64089283	+	3724	3.45632	0.000184809	0.012773
Group 2	ENSG00000204136.6	GGTA1P	chr9	124207269	124262306	-	55038	2.29849	0.000122924	0.0101939
Group 2	ENSG00000184445.7	KNTC1	chr12	123011793	123110943	+	99151	-3.31403	4.7428e-05	0.005994
Group 2	ENSG00000108187.11	PBLD	chr10	70042417	70092806	-	50390	-9.34131	0.000149654	0.0112836
Group 2	ENSG00000094880.6	CDC23	chr5	137523339	137549032	-	25694	-3.06109	0.000195058	0.0130728
Group 2	ENSG00000135845.5	PIGC	chr1	172339329	172413230	-	73902	2.10821	1.44176e-06	0.000735854
Group 2	ENSG00000226210.3	ABC7-42389800N19.1	chr12	73725	91218	+	17494	3.43151	0.000111545	0.00955131
Group 2	ENSG00000250771.2	RP11-153M7.3	chr4	154561320	154602332	+	41013	4.06722	2.09593e-05	0.00343369
Group 2	ENSG00000017483.10	SLC38A5	chrX	48316920	48328644	-	11725	3.50004	4.29826e-06	0.00132436
Group 2	ENSG00000166938.8	DIS3L	chr15	66585555	66626236	+	40682	-3.34071	0.000236212	0.0140562
Group 2	ENSG00000235162.4	C12orf75	chr12	105629068	105789875	+	160808	1.89352	0.000126298	0.0102194
Group 2	ENSG00000079308.12	TNS1	chr2	218664512	218867718	-	203207	2.79834	8.84979e-05	0.00857202
Group 2	ENSG00000105717.9	PBX4	chr19	19672522	19729725	-	57204	-9.37874	0.0013214	0.0345177
Group 2	ENSG00000131016.12	AKAP12	chr6	151561134	151679692	+	118559	-9.96303	0.000126005	0.0102194
Group 2	ENSG00000181218.4	HIST3H2A	chr1	228645065	228645560	-	496	4.24047	8.34359e-06	0.00201308
Group 2	ENSG00000151552.7	QDPR	chr4	17461884	17513857	-	51974	-10.3857	6.8013e-07	0.000392583
Group 2	ENSG00000083093.5	PALB2	chr16	23614488	23652631	-	38144	-10.0649	2.20985e-06	0.000945957
Group 2	ENSG00000169398.15	PTK2	chr8	141667999	142012315	-	344317	-3.33486	0.00145376	0.0362621
Group 2	ENSG00000134369.11	NAV1	chr1	201592411	201796102	+	203692	-9.24789	0.00170803	0.0394789
Group 2	ENSG00000116062.10	MSH6	chr2	47922669	48037240	+	114572	-4.35648	5.71187e-05	0.00682852
Group 2	ENSG00000111785.14	RIC8B	chr12	107168373	107283090	+	114718	-10.6073	4.72717e-07	0.000348497
Group 2	ENSG00000105610.4	KLF1	chr19	12995237	12997995	-	2759	3.96012	0.00199517	0.0427032
Group 2	ENSG00000166348.13	USP54	chr10	75257296	75385711	-	128416	-9.43496	4.54025e-05	0.00579318
Group 2	ENSG00000160307.5	S100B	chr21	48018875	48025121	-	6247	4.34223	0.000316664	0.0166751
Group 2	ENSG00000135924.11	DNAJB2	chr2	220143989	220151622	+	7634	2.99177	3.6571e-09	9.20967e-06
Group 2	ENSG00000176438.8	SYNE3	chr14	95883831	95942173	-	58343	-9.9611	0.00111358	0.0322648
Group 2	ENSG00000131697.13	NPHP4	chr1	5922871	6052533	-	129663	-9.6992	0.00165556	0.0388889
Group 2	ENSG00000182985.12	CADM1	chr11	115039938	115375675	-	335738	-9.14247	0.00188819	0.0414487
Group 2	ENSG00000185513.10	L3MBTL1	chr20	42136320	42179590	+	43271	-9.32094	0.00160858	0.0383133
Group 2	ENSG00000000971.11	CFH	chr1	196621008	196716634	+	95627	-9.81318	8.68874e-05	0.00847791
Group 2	ENSG00000135749.14	PCNXL2	chr1	233119181	233431459	-	312279	-5.50953	2.99569e-06	0.00110424
Group 2	ENSG00000157077.10	ZFYVE9	chr1	52608046	52812358	+	204313	-8.79782	0.00137185	0.0348745
Group 2	ENSG00000223609.3	HBD	chr11	5253908	5256600	-	2693	3.82246	0.000165243	0.0121148
Group 2	ENSG00000136478.3	TEX2	chr17	62224587	62340661	-	116075	-10.5555	4.37683e-07	0.00034165
Group 2	ENSG00000130165.6	ELOF1	chr19	11661962	11670051	-	8090	3.4083	1.59656e-06	0.000784678
Group 2	ENSG00000113194.8	FAF2	chr5	175874629	175937075	+	62447	-3.46934	0.000106047	0.00944462
Group 2	ENSG00000120800.4	UTP20	chr12	101673887	101780394	+	106508	-11.1028	2.4236e-09	8.0403e-06
Group 2	ENSG00000197993.3	KEL	chr7	142638201	142659768	-	21568	4.88109	4.32361e-07	0.00034165
Group 2	ENSG00000170627.5	GTSF1	chr12	54849734	54867386	-	17653	-8.8402	0.00202132	0.0429167
Group 2	ENSG00000233276.2	GPX1	chr3	49394609	49396033	-	1425	3.68111	0.00233873	0.0459778
Group 2	ENSG00000137267.5	TUBB2A	chr6	3153903	3157760	-	3858	4.11147	0.000509065	0.0211103
Group 2	ENSG00000240342.2	RPS2P5	chr12	118683877	118684807	+	931	4.57918	0.000159709	0.0118399
Group 2	ENSG00000167766.14	ZNF83	chr19	53097313	53193749	-	96437	1.75172	0.0026103	0.0491329
Group 2	ENSG00000135469.9	COQ10A	chr12	56660642	56664750	+	4109	-9.37152	6.55262e-05	0.00728154
Group 2	ENSG00000259448.2	RP11-16E12.1	chr15	31508223	31516648	+	8426	3.70068	1.50935e-14	2.0029e-10
Group 1	ENSG00000250334.1	LINC00989	chr4	80413570	80497614	+	84045	-11.0682	0.00119946	0.0181285
Group 1	ENSG00000060138.8	YBX3	chr12	10851683	10875911	-	24229	2.69126	0.00163849	0.0221673
Group 1	ENSG00000037042.8	TUBG2	chr17	40811323	40819024	+	7702	-10.7948	1.13297e-06	0.000292547
Group 1	ENSG00000135637.9	CCDC142	chr2	74699113	74710535	-	11423	-10.9641	4.68031e-05	0.00258206
Group 1	ENSG00000261971.2	RP11-473M20.7	chr16	3101992	3109371	-	7380	-13.2602	9.1367e-06	0.00101037
Group 1	ENSG00000130518.12	KIAA1683	chr19	18367908	18385319	-	17412	-4.80192	0.000129585	0.00492719
Group 1	ENSG00000171045.10	TSNARE1	chr8	143293441	143484601	-	191161	-11.9643	5.03655e-06	0.000742612
Group 1	ENSG00000196922.6	ZNF252P	chr8	146198975	146228281	-	29307	-10.3648	4.17495e-06	0.000651783
Group 1	ENSG00000008226.15	DLEC1	chr3	38080696	38165516	+	84821	-10.5729	0.000162328	0.00556613
Group 1	ENSG00000136840.14	ST6GALNAC4	chr9	130670165	130679317	-	9153	4.93523	0.000110811	0.00442594
Group 1	ENSG00000132549.14	VPS13B	chr8	100025494	100889808	+	864315	-3.64635	2.66965e-05	0.00184353
Group 1	ENSG00000115138.6	POMC	chr2	25383722	25391772	-	8051	4.20224	0.00598755	0.0465192
Group 1	ENSG00000149527.13	PLCH2	chr1	2357419	2436969	+	79551	-5.42394	0.00204646	0.0254752
Group 1	ENSG00000198690.5	FAN1	chr15	31196055	31235311	+	39257	-10.8979	1.79438e-07	8.91897e-05
Group 1	ENSG00000104738.12	MCM4	chr8	48872745	48890720	+	17976	-10.8543	3.22006e-07	0.000141557
Group 1	ENSG00000106070.13	GRB10	chr7	50657760	50861159	-	203400	-10.0427	1.74747e-05	0.00146766
Group 1	ENSG00000196150.9	ZNF250	chr8	146076632	146127553	-	50922	-10.109	4.0138e-05	0.0023259
Group 1	ENSG00000198336.5	MYL4	chr17	45277812	45301045	+	23234	6.12189	9.39577e-05	0.00399621
Group 1	ENSG00000130202.5	PVRL2	chr19	45349432	45392485	+	43054	4.41532	1.55215e-07	8.67956e-05
Group 1	ENSG00000178385.9	PLEKHM3	chr2	208693027	208890284	-	197258	-9.69353	0.000595283	0.0120235
Group 1	ENSG00000174989.8	FBXW8	chr12	117348761	117468953	+	120193	-11.2732	5.32725e-07	0.000162309
Group 1	ENSG00000205670.6	SMIM11	chr21	35747779	35780164	+	32386	1.79232	0.000982879	0.0159838
Group 1	ENSG00000126705.9	AHDC1	chr1	27860546	27930942	-	70397	-12.3644	1.26237e-05	0.00120515
Group 1	ENSG00000173889.11	PHC3	chr3	169804520	169899537	-	95018	-3.63603	7.86307e-05	0.00348373
Group 1	ENSG00000158321.11	AUTS2	chr7	69063905	70258054	+	1194150	-5.29902	1.0214e-05	0.00105891
Group 1	ENSG00000082146.8	STRADB	chr2	202252581	202345569	+	92989	3.58773	0.000322048	0.00828921
Group 1	ENSG00000234883.2	MIR155HG	chr21	26934221	26947480	+	13260	4.84413	2.85152e-10	1.06092e-06
Group 1	ENSG00000114107.4	CEP70	chr3	138213186	138313380	-	100195	2.81882	7.80009e-06	0.000919832
Group 1	ENSG00000164818.11	HEATR2	chr7	766338	829190	+	62853	-5.22887	0.000280734	0.00755646
Group 1	ENSG00000115568.11	ZNF142	chr2	219502639	219524378	-	21740	-12.6234	1.35974e-09	2.82996e-06
Group 1	ENSG00000134056.7	MRPS36	chr5	68513587	68525956	+	12370	3.84217	2.82243e-09	4.16152e-06
Group 1	ENSG00000128815.13	WDFY4	chr10	49892921	50191001	+	298081	-2.97247	0.000115978	0.00455332
Group 1	ENSG00000188070.8	C11orf95	chr11	63527364	63536113	-	8750	-10.3272	0.000427843	0.00994669
Group 1	ENSG00000162366.3	PDZK1IP1	chr1	47649265	47656716	-	7452	7.62144	3.76692e-06	0.000614663
Group 1	ENSG00000162367.7	TAL1	chr1	47681962	47697892	-	15931	3.11767	6.25506e-05	0.00304046
Group 1	ENSG00000171603.12	CLSTN1	chr1	9789084	9884584	-	95501	-3.57048	0.000387282	0.00941154
Group 1	ENSG00000130821.11	SLC6A8	chrX	152953554	152962048	+	8495	7.14656	1.48384e-05	0.00134174
Group 1	ENSG00000237181.1	AC147651.4	chr7	642822	648119	+	5298	2.06581	0.00359746	0.0348964
Group 1	ENSG00000140948.7	ZCCHC14	chr16	87439852	87525651	-	85800	-11.9023	3.62719e-08	3.0083e-05
Group 1	ENSG00000156795.2	WDYHV1	chr8	124428965	124479470	+	50506	-8.69692	0.0033622	0.033622
Group 1	ENSG00000125037.8	EMC3	chr3	10004221	10052800	-	48580	4.02838	4.70232e-08	3.67057e-05
Group 1	ENSG00000141540.6	TTYH2	chr17	72209653	72258155	+	48503	-4.23144	1.16843e-06	0.000292547
Group 1	ENSG00000106211.8	HSPB1	chr7	75931861	75933612	+	1752	2.86907	1.86672e-06	0.000393197
Group 1	ENSG00000185664.10	PMEL	chr12	56347889	56367101	-	19213	-9.81475	0.00448722	0.0399634
Group 1	ENSG00000164080.9	RAD54L2	chr3	51575160	51702683	+	127524	-3.77075	8.34525e-05	0.00365293
Group 1	ENSG00000144824.15	PHLDB2	chr3	111451344	111695364	+	244021	-3.27599	0.00364621	0.0350618
Group 1	ENSG00000105701.11	FKBP8	chr19	18642561	18654887	-	12327	6.64739	4.9467e-05	0.0026576
Group 1	ENSG00000166947.7	EPB42	chr15	43398423	43513481	-	115059	4.63006	8.92691e-06	0.00100333
Group 1	ENSG00000158578.14	ALAS2	chrX	55035488	55057497	-	22010	5.97037	0.000153456	0.00535885
Group 1	ENSG00000186648.10	LRRC16B	chr14	24521206	24538937	+	17732	-10.663	0.0021937	0.0263315
Group 1	ENSG00000010030.9	ETV7	chr6	36322419	36356164	-	33746	3.71564	0.00164549	0.0222359
Group 1	ENSG00000167291.11	TBC1D16	chr17	77906142	78009647	-	103506	-9.8376	0.00588539	0.0461852
Group 1	ENSG00000108309.8	RUNDC3A	chr17	42385781	42396039	+	10259	6.37455	0.000208616	0.00628068
Group 1	ENSG00000072858.6	SIDT1	chr3	113251143	113348425	+	97283	-5.47026	3.87324e-07	0.000141557
Group 1	ENSG00000147138.1	GPR174	chrX	78426469	78427726	+	1258	-10.6062	8.99747e-06	0.00100333
Group 1	ENSG00000147130.10	ZMYM3	chrX	70459474	70474996	-	15523	-4.09193	6.12957e-06	0.000828539
Group 1	ENSG00000100558.4	PLEK2	chr14	67853700	67878917	-	25218	5.16197	5.77667e-05	0.00292582
Group 1	ENSG00000228278.2	ORM2	chr9	117092149	117095532	+	3384	-9.10527	0.0028566	0.0305949
Group 1	ENSG00000157212.14	PAXIP1	chr7	154735397	154794794	-	59398	-10.7845	7.98405e-07	0.000230322
Group 1	ENSG00000123240.12	OPTN	chr10	13141449	13180291	+	38843	2.02061	0.00542061	0.0441286
Group 1	ENSG00000126368.5	NR1D1	chr17	38249040	38256978	-	7939	-5.1045	0.00131522	0.0192788
Group 1	ENSG00000188295.10	ZNF669	chr1	247263264	247267674	-	4411	-9.58069	0.000460299	0.0103805
Group 1	ENSG00000077782.15	FGFR1	chr8	38268656	38326352	-	57697	-4.48766	0.00387576	0.0365279
Group 1	ENSG00000126243.4	LRFN3	chr19	36426260	36436669	+	10410	-10.7999	0.000203582	0.00622472
Group 1	ENSG00000243064.4	ABCC13	chr21	15608527	15735075	+	126549	5.37348	0.000608146	0.0121905
Group 1	ENSG00000038358.10	EDC4	chr16	67906926	67918406	+	11481	-4.35528	1.72423e-06	0.00036904
Group 1	ENSG00000110104.7	CCDC86	chr11	60609544	60618554	+	9011	-9.79405	0.00373827	0.0356627
Group 1	ENSG00000158856.13	DMTN	chr8	21906506	21940038	+	33533	5.91594	7.60203e-06	0.000919832
Group 1	ENSG00000004939.9	SLC4A1	chr17	42325753	42345509	-	19757	5.53153	2.27221e-05	0.00173289
Group 1	ENSG00000151914.13	DST	chr6	56322785	56819426	-	496642	-4.59301	0.00580614	0.0458252
Group 1	ENSG00000130159.9	ECSIT	chr19	11616731	11639989	-	23259	3.7627	0.000449381	0.0102638
Group 1	ENSG00000072071.12	LPHN1	chr19	14260750	14316999	-	56250	-4.39276	0.000172394	0.0057049
Group 1	ENSG00000100592.11	DAAM1	chr14	59655364	59838123	+	182760	-10.543	2.97098e-06	0.000525665
Group 1	ENSG00000112877.6	CEP72	chr5	612387	667283	+	54897	-9.65299	0.00135714	0.0195728
Group 1	ENSG00000223401.1	RP11-211G3.2	chr3	187461474	187463208	+	1735	-9.17909	0.00591075	0.0462979
Group 1	ENSG00000151491.8	EPS8	chr12	15773092	16035263	-	262172	-9.2848	0.000757945	0.0136369
Group 1	ENSG00000004777.14	ARHGAP33	chr19	36265434	36279724	+	14291	-11.5631	0.000467994	0.010455
Group 1	ENSG00000105048.12	TNNT1	chr19	55644162	55660722	-	16561	4.32515	7.26353e-08	4.81935e-05
Group 1	ENSG00000146143.13	PRIM2	chr6	57179603	57513375	+	333773	-9.21552	0.000758035	0.0136369
Group 1	ENSG00000116106.7	EPHA4	chr2	222282747	222438922	-	156176	-3.63049	0.00175429	0.0232329
Group 1	ENSG00000113555.4	PCDH12	chr5	141323150	141349304	-	26155	-9.46741	0.00171863	0.0228849
Group 1	ENSG00000203875.6	SNHG5	chr6	86370710	86388451	-	17742	2.4897	0.000484724	0.0106849
Group 1	ENSG00000174684.6	B3GNT1	chr11	66112843	66115163	-	2321	-9.39272	0.00190401	0.0242944
Group 1	ENSG00000151208.12	DLG5	chr10	79550549	79686378	-	135830	-11.9403	0.000153913	0.00536071
Group 1	ENSG00000137054.11	POLR1E	chr9	37485932	37503694	+	17763	-4.18982	1.13472e-05	0.0011291
Group 1	ENSG00000134779.10	TPGS2	chr18	34359987	34409158	-	49172	2.89838	6.50358e-06	0.00085448
Group 1	ENSG00000115977.14	AAK1	chr2	69688532	69901481	-	212950	-12.754	5.22666e-07	0.000162309
Group 1	ENSG00000115970.14	THADA	chr2	43393800	43823185	-	429386	-5.94501	1.08832e-07	6.56457e-05
Group 1	ENSG00000107262.12	BAG1	chr9	33247818	33264761	-	16944	3.84307	1.90634e-05	0.00155808
Group 1	ENSG00000142632.12	ARHGEF19	chr1	16524349	16539104	-	14756	-10.6339	0.00126918	0.0188811
Group 1	ENSG00000107882.7	SUFU	chr10	104263744	104393292	+	129549	-4.9582	2.2885e-06	0.000441724
Group 1	ENSG00000102145.9	GATA1	chrX	48644962	48652716	+	7755	5.67064	1.18486e-05	0.00115611
Group 1	ENSG00000148468.12	FAM171A1	chr10	15253642	15413061	-	159420	-9.28452	0.000628211	0.0124609
Group 1	ENSG00000151650.7	VENTX	chr10	135050908	135055433	+	4526	-5.94918	0.000334841	0.00853403
Group 1	ENSG00000167992.8	VWCE	chr11	61025762	61062896	-	37135	5.54194	0.00192948	0.0244783
Group 1	ENSG00000105289.10	TJP3	chr19	3708107	3750811	+	42705	-9.96275	0.00213477	0.0260628
Group 1	ENSG00000038382.13	TRIO	chr5	14143811	14532235	+	388425	-4.6845	0.000212132	0.00631963
Group 1	ENSG00000249790.2	RP11-20D14.6	chr12	8940853	8948385	+	7533	5.79274	0.00075837	0.0136369
Group 1	ENSG00000227775.3	RP1-283E3.4	chr1	1655951	1668690	+	12740	-10.8542	1.67805e-06	0.000365045
Group 1	ENSG00000184792.11	OSBP2	chr22	31089769	31303811	+	214043	4.65869	7.13678e-06	0.000897501
Group 1	ENSG00000198707.10	CEP290	chr12	88442793	88535993	-	93201	2.73089	2.30423e-06	0.000441724
Group 1	ENSG00000033030.9	ZCCHC8	chr12	122957417	122985518	-	28102	-3.38868	0.000135034	0.00506187
Group 1	ENSG00000122025.10	FLT3	chr13	28577411	28674729	-	97319	-10.4065	4.41217e-05	0.00248091
Group 1	ENSG00000137474.15	MYO7A	chr11	76839310	76926284	+	86975	-9.88456	0.0029908	0.0314269
Group 1	ENSG00000104691.10	UBXN8	chr8	30589764	30624522	+	34759	-9.44459	0.000192107	0.0060124
Group 1	ENSG00000171992.8	SYNPO	chr5	149980642	150038782	+	58141	-9.86541	0.000170442	0.00568948
Group 1	ENSG00000038532.10	CLEC16A	chr16	11038345	11276046	+	237702	-3.86455	4.16804e-06	0.000651783
Group 1	ENSG00000167037.14	SGSM1	chr22	25202236	25323545	+	121310	-9.8315	0.00305033	0.0318222
Group 1	ENSG00000196814.10	MVB12B	chr9	129089128	129269320	+	180193	-4.45266	0.000548917	0.0115118
Group 1	ENSG00000236397.2	DDX11L2	chr2	114356606	114359144	-	2539	2.78477	0.00272987	0.0297417
Group 1	ENSG00000118513.14	MYB	chr6	135502453	135540311	+	37859	-9.79737	0.000248296	0.00699553
Group 1	ENSG00000152217.12	SETBP1	chr18	42260138	42648475	+	388338	-11.3563	9.76385e-06	0.00103653
Group 1	ENSG00000155659.10	VSIG4	chrX	65241580	65259967	-	18388	2.15766	0.00121246	0.0182834
Group 1	ENSG00000197077.8	KIAA1671	chr22	25348697	25593415	+	244719	-11.4658	3.01656e-05	0.00197191
Group 1	ENSG00000122642.6	FKBP9	chr7	32997017	33046543	+	49527	-9.47015	0.00135511	0.0195728
Group 1	ENSG00000136732.10	GYPC	chr2	127413509	127454246	+	40738	5.1689	0.000258469	0.00716051
Group 1	ENSG00000260661.1	RP11-152L20.3	chr15	92691982	92874267	-	182286	4.36857	0.000132304	0.00499039
Group 1	ENSG00000169877.5	AHSP	chr16	31539185	31540124	+	940	7.75535	5.44498e-06	0.000773737
Group 1	ENSG00000160602.9	NEK8	chr17	27052915	27070473	+	17559	-4.39474	0.00215989	0.0261357
Group 1	ENSG00000129646.9	QRICH2	chr17	74270130	74303761	-	33632	-9.39813	0.0056672	0.0453308
Group 1	ENSG00000138346.10	DNA2	chr10	70173821	70231879	-	58059	-8.85435	0.00363714	0.0350595
Group 1	ENSG00000143416.16	SELENBP1	chr1	151336778	151345209	-	8432	6.39414	2.49523e-05	0.00180938
Group 1	ENSG00000162804.9	SNED1	chr2	241938255	242034983	+	96729	-11.9559	0.000535166	0.0114175
Group 1	ENSG00000103148.11	NPRL3	chr16	134273	188859	-	54587	4.51529	1.06407e-05	0.0010788
Group 1	ENSG00000074855.6	ANO8	chr19	17434032	17445638	-	11607	-12.7962	1.21121e-05	0.00117319
Group 1	ENSG00000145604.11	SKP2	chr5	36152091	36184421	+	32331	-3.90406	5.88744e-05	0.00294817
Group 1	ENSG00000137857.13	DUOX1	chr15	45422131	45457774	+	35644	-9.89166	0.0029895	0.0314269
Group 1	ENSG00000159335.11	PTMS	chr12	6874682	6880116	+	5435	4.28139	2.20364e-06	0.000436452
Group 1	ENSG00000144535.15	DIS3L2	chr2	232825955	233209060	+	383106	-3.36825	0.000168115	0.00564781
Group 1	ENSG00000088808.12	PPP1R13B	chr14	104200089	104313927	-	113839	-5.53947	3.55067e-06	0.00060407
Group 1	ENSG00000090013.5	BLVRB	chr19	40953696	40971747	-	18052	4.71287	3.24438e-05	0.00208995
Group 1	ENSG00000076555.11	ACACB	chr12	109554400	109706031	+	151632	-2.87226	0.00168751	0.0225511
Group 1	ENSG00000255389.1	C6orf3	chr6	111921078	111923498	+	2421	2.89674	0.00171154	0.0228263
Group 1	ENSG00000123358.15	NR4A1	chr12	52416616	52453291	+	36676	-10.961	0.00607679	0.0469836
Group 1	ENSG00000132142.15	ACACA	chr17	35441923	35766909	-	324987	-2.88911	0.000504304	0.0109348
Group 1	ENSG00000086506.2	HBQ1	chr16	230452	231180	+	729	8.99551	0.000461289	0.0103805
Group 1	ENSG00000088387.13	DOCK9	chr13	99445741	99738879	-	293139	-2.74741	0.000178112	0.00578879
Group 1	ENSG00000100350.10	FOXRED2	chr22	36883237	36903148	-	19912	-9.19299	0.00664676	0.0494689
Group 1	ENSG00000168575.5	SLC20A2	chr8	42273993	42397069	-	123077	-4.44321	1.25121e-05	0.00120316
Group 1	ENSG00000130038.5	EFCAB4B	chr12	3715799	3873985	-	158187	-4.27954	5.81448e-06	0.000795446
Group 1	ENSG00000131788.11	PIAS3	chr1	145575233	145586546	+	11314	-10.843	9.30939e-06	0.00102095
Group 1	ENSG00000116128.5	BCL9	chr1	147013182	147098017	+	84836	-9.30174	0.00480618	0.0413504
Group 1	ENSG00000143774.12	GUK1	chr1	228327663	228336685	+	9023	5.34557	0.000183723	0.00588891
Group 1	ENSG00000170448.7	NFXL1	chr4	47849257	47916653	-	67397	2.62303	0.000458902	0.0103805
Group 1	ENSG00000095932.5	C19orf77	chr19	3474405	3480540	-	6136	5.00679	1.89405e-05	0.00155808
Group 1	ENSG00000154358.15	OBSCN	chr1	228395831	228566577	+	170747	-3.80723	0.00524794	0.0433355
Group 1	ENSG00000165775.13	FUNDC2	chrX	154254255	154288578	+	34324	3.46765	1.49282e-09	2.82996e-06
Group 1	ENSG00000063169.6	GLTSCR1	chr19	48111453	48206533	+	95081	-3.50726	0.00409216	0.0378946
Group 1	ENSG00000214331.4	RP11-252A24.2	chr16	74366300	74402138	-	35839	-10.6577	0.00104505	0.0165613
Group 1	ENSG00000141385.5	AFG3L2	chr18	12328943	12377313	-	48371	-11.7702	2.39658e-09	3.97532e-06
Group 1	ENSG00000262728.1	AC123768.4	chr15	32898619	32907361	-	8743	3.22709	9.49786e-06	0.00102989
Group 1	ENSG00000123360.7	PDE1B	chr12	54943134	54973023	+	29890	-10.848	1.57653e-05	0.00139422
Group 1	ENSG00000159433.7	STARD9	chr15	42867857	43013179	+	145323	-12.1156	1.11946e-06	0.000292547
Group 1	ENSG00000145990.6	GFOD1	chr6	13358062	13487894	-	129833	-11.9783	1.44621e-05	0.00134174
Group 1	ENSG00000104892.12	KLC3	chr19	45836692	45854778	+	18087	7.76449	0.000102765	0.00424664
Group 1	ENSG00000169914.5	OTUD3	chr1	20209006	20239438	+	30433	-11.5496	3.26351e-07	0.000141557
Group 1	ENSG00000138794.5	CASP6	chr4	110609785	110624739	-	14955	-3.02605	0.00648511	0.0487906
Group 1	ENSG00000188322.4	SBK1	chr16	28303840	28335170	+	31331	-13.6115	2.79684e-08	2.85493e-05
Group 1	ENSG00000181222.10	POLR2A	chr17	7387685	7417933	+	30249	-3.88979	0.00115262	0.0176255
Group 1	ENSG00000197619.9	ZNF615	chr19	52494585	52511483	-	16899	-3.22591	0.00224172	0.0266314
Group 1	ENSG00000167705.7	RILP	chr17	1549444	1553371	-	3928	5.94535	5.29183e-05	0.00278661
Group 1	ENSG00000198855.2	FICD	chr12	108908962	108919614	+	10653	-9.15739	0.00078364	0.0139395
Group 1	ENSG00000229320.3	KRT8P12	chr3	160283235	160287036	+	3802	1.86361	0.0045056	0.0400104
Group 1	ENSG00000198918.7	RPL39	chrX	118920467	118925606	-	5140	3.65523	0.00265164	0.0292983
Group 1	ENSG00000170734.7	POLH	chr6	43543887	43586701	+	42815	-5.0261	3.75784e-06	0.000614663
Group 1	ENSG00000134986.9	NREP	chr5	110998318	111333161	-	334844	-10.0988	9.84105e-05	0.00411958
Group 1	ENSG00000144554.6	FANCD2	chr3	10068098	10143614	+	75517	-5.39474	5.57861e-06	0.000773737
Group 1	ENSG00000269821.1	KCNQ1OT1	chr11	2629558	2721224	-	91667	-10.4294	2.10764e-05	0.00166479
Group 1	ENSG00000205726.9	ITSN1	chr21	35014706	35272165	+	257460	-3.41023	0.00240623	0.0276695
Group 1	ENSG00000128829.7	EIF2AK4	chr15	40226347	40327797	+	101451	-4.11388	1.43014e-06	0.000327206
Group 1	ENSG00000126432.9	PRDX5	chr11	64085560	64089283	+	3724	4.59657	3.15352e-05	0.00204132
Group 1	ENSG00000081052.10	COL4A4	chr2	227867427	228028829	-	161403	-8.97063	0.0061633	0.0473555
Group 1	ENSG00000206177.2	HBM	chr16	203891	216767	+	12877	9.95384	0.000175602	0.00576791
Group 1	ENSG00000108797.7	CNTNAP1	chr17	40834631	40851832	+	17202	-10.2416	0.00242723	0.0277912
Group 1	ENSG00000184445.7	KNTC1	chr12	123011793	123110943	+	99151	-3.17438	0.000128409	0.00492405
Group 1	ENSG00000052795.8	FNIP2	chr4	159690290	159829201	+	138912	-2.41314	0.00499548	0.0423636
Group 1	ENSG00000108187.11	PBLD	chr10	70042417	70092806	-	50390	-10.1497	3.98209e-05	0.00232552
Group 1	ENSG00000094880.6	CDC23	chr5	137523339	137549032	-	25694	-2.69839	0.00112624	0.0173358
Group 1	ENSG00000135845.5	PIGC	chr1	172339329	172413230	-	73902	2.77001	8.59499e-09	1.03687e-05
Group 1	ENSG00000250771.2	RP11-153M7.3	chr4	154561320	154602332	+	41013	3.13293	0.00410137	0.0379534
Group 1	ENSG00000017483.10	SLC38A5	chrX	48316920	48328644	-	11725	4.89167	7.22799e-08	4.81935e-05
Group 1	ENSG00000166938.8	DIS3L	chr15	66585555	66626236	+	40682	-3.17826	0.000515712	0.0111458
Group 1	ENSG00000079308.12	TNS1	chr2	218664512	218867718	-	203207	3.80129	3.49902e-06	0.000603013
Group 1	ENSG00000105717.9	PBX4	chr19	19672522	19729725	-	57204	-11.0186	5.3641e-05	0.00280243
Group 1	ENSG00000128731.11	HERC2	chr15	28356186	28567298	-	211113	-3.2129	0.00243623	0.0278457
Group 1	ENSG00000131016.12	AKAP12	chr6	151561134	151679692	+	118559	-10.925	2.08219e-05	0.0016645
Group 1	ENSG00000085872.10	CHERP	chr19	16628700	16653341	-	24642	-4.0276	5.43671e-05	0.00281817
Group 1	ENSG00000181218.4	HIST3H2A	chr1	228645065	228645560	-	496	3.94722	0.000277748	0.00750655
Group 1	ENSG00000151552.7	QDPR	chr4	17461884	17513857	-	51974	-10.851	3.94696e-07	0.000141557
Group 1	ENSG00000083093.5	PALB2	chr16	23614488	23652631	-	38144	-10.0914	1.35633e-05	0.0012675
Group 1	ENSG00000169398.15	PTK2	chr8	141667999	142012315	-	344317	-2.93796	0.00541966	0.0441286
Group 1	ENSG00000134369.11	NAV1	chr1	201592411	201796102	+	203692	-10.1377	0.000638825	0.0125961
Group 1	ENSG00000116062.10	MSH6	chr2	47922669	48037240	+	114572	-3.92424	0.000267825	0.00731285
Group 1	ENSG00000111785.14	RIC8B	chr12	107168373	107283090	+	114718	-10.5033	5.00397e-06	0.000742612
Group 1	ENSG00000188352.8	FOCAD	chr9	20658308	20995954	+	337647	-2.41516	0.00504438	0.042474
Group 1	ENSG00000105610.4	KLF1	chr19	12995237	12997995	-	2759	6.92764	3.62625e-05	0.00223815
Group 1	ENSG00000166348.13	USP54	chr10	75257296	75385711	-	128416	-9.79481	2.90283e-05	0.00192306
Group 1	ENSG00000214826.4	DDX12P	chr12	9570309	9600825	-	30517	-11.0327	0.00150099	0.0209297
Group 1	ENSG00000156345.13	CDK20	chr9	90581356	90589668	-	8313	-9.58219	0.000958766	0.0158335
Group 1	ENSG00000149294.12	NCAM1	chr11	112831997	113149158	+	317162	-11.0552	0.00075988	0.0136449
Group 1	ENSG00000135924.11	DNAJB2	chr2	220143989	220151622	+	7634	2.9345	3.88224e-07	0.000141557
Group 1	ENSG00000176438.8	SYNE3	chr14	95883831	95942173	-	58343	-12.3163	2.91285e-05	0.00192306
Group 1	ENSG00000131697.13	NPHP4	chr1	5922871	6052533	-	129663	-11.4119	0.000148846	0.00526116
Group 1	ENSG00000182985.12	CADM1	chr11	115039938	115375675	-	335738	-8.73672	0.00628154	0.0480529
Group 1	ENSG00000185513.10	L3MBTL1	chr20	42136320	42179590	+	43271	-11.4117	2.2046e-05	0.00169168
Group 1	ENSG00000000971.11	CFH	chr1	196621008	196716634	+	95627	-8.84207	0.00414425	0.0381734
Group 1	ENSG00000135749.14	PCNXL2	chr1	233119181	233431459	-	312279	-6.06839	3.85695e-07	0.000141557
Group 1	ENSG00000157077.10	ZFYVE9	chr1	52608046	52812358	+	204313	-8.45937	0.00499884	0.0423636
Group 1	ENSG00000099904.11	ZDHHC8	chr22	20116979	20135530	+	18552	-4.37231	0.000576769	0.0117931
Group 1	ENSG00000223609.3	HBD	chr11	5253908	5256600	-	2693	5.58532	8.18826e-06	0.000950966
Group 1	ENSG00000169129.10	AFAP1L2	chr10	116054583	116164515	-	109933	-8.96118	0.00244655	0.0279181
Group 1	ENSG00000136478.3	TEX2	chr17	62224587	62340661	-	116075	-11.1094	1.56978e-07	8.67956e-05
Group 1	ENSG00000130165.6	ELOF1	chr19	11661962	11670051	-	8090	3.33011	4.68935e-05	0.00258206
Group 1	ENSG00000113194.8	FAF2	chr5	175874629	175937075	+	62447	-3.12982	0.000461153	0.0103805
Group 1	ENSG00000120800.4	UTP20	chr12	101673887	101780394	+	106508	-11.2964	5.93965e-09	7.88191e-06
Group 1	ENSG00000197993.3	KEL	chr7	142638201	142659768	-	21568	6.28564	1.64212e-07	8.71639e-05
Group 1	ENSG00000170629.10	DPY19L2P2	chr7	102815580	102920857	-	105278	-9.41954	0.00513338	0.0428967
Group 1	ENSG00000233276.2	GPX1	chr3	49394609	49396033	-	1425	4.21915	0.00363805	0.0350595
Group 1	ENSG00000137267.5	TUBB2A	chr6	3153903	3157760	-	3858	5.35676	0.000220072	0.00647527
Group 1	ENSG00000124507.6	PACSIN1	chr6	34433916	34503006	+	69091	-10.1187	0.000785106	0.0139469
Group 1	ENSG00000169047.5	IRS1	chr2	227596033	227664475	-	68443	-10.0052	0.0048085	0.0413504
Group 1	ENSG00000240342.2	RPS2P5	chr12	118683877	118684807	+	931	5.2518	0.000417378	0.00976899
Group 1	ENSG00000135469.9	COQ10A	chr12	56660642	56664750	+	4109	-10.3185	4.78469e-06	0.000729803
Group 1	ENSG00000259448.2	RP11-16E12.1	chr15	31508223	31516648	+	8426	3.62652	1.51045e-11	2.00437e-07
